# Supplementary material for: Longbie capsules reduce bone loss in the subchondral bone of rats with comorbid osteoporosis and osteoarthritis by regulating metabolite alterations
Source: Front Med (Lausanne). 2023 Oct 17;10:1256238. doi: 10.3389/fmed.2023.1256238 (PMC10616798; doi:10.3389/fmed.2023.1256238)
Supplement: Supplementary file 1 [file Table_1.XLSX]

## Sheet: Compounds
Supplementary Material 1
Name	Formula	Annot. Source: Predicted Compositions	Annot. Source: mzCloud Search	Annot. Source: MassList Search	FISh Coverage	Annot. DeltaMass [Da]	Calc. MW	m/z	RT [min]	# mzCloud Results	mzCloud Best Match	Mass List Match: Arita Lab 6549 Flavonoid Structure Database	Mass List Match: Natural Products Atlas 2020_06	MS2	Reference Ion	Area: CD163_LBGao.raw (F209)
D-(+)-Proline	C5 H9 N O2	Full match	Full match	Partial match	60	0.00016	115.063	116.071	1.394	2	100	No matches found	Single match found	DDA for preferred ion	[M+H]+1	8.03823e+09
L-Phenylalanine	C9 H11 N O2	No match	Invalid mass	No match	58.23	-17.0266	148.052	166.086	5.291	1	99.9	No matches found	Multiple matches found	DDA for other ion	[M+NH4]+1	5.41809e+09
Linoleic acid	C18 H32 O2	Full match	Full match	Partial match	66.67	-1e-05	280.24	279.233	22.154	4	99.9	No matches found	Single match found	DDA for preferred ion	[M-H]-1	6.25469e+07
Oleanolic acid	C30 H48 O3	Not the top hit	Full match	Partial match	66.67	-0.0005	456.36	439.356	22.112	3	99.9	No matches found	Multiple matches found	DDA for preferred ion	[M+H-H2O]+1	1.43046e+08
Citraconic acid	C5 H6 O4	No match	Invalid mass	No results	20	-0.00124	130.025	129.018	5.861	3	99.9	No matches found	No matches found	DDA for preferred ion	[M-H]-1	2.69716e+08
Nicotinic acid	C6 H5 N O2	Full match	Full match	No results	38.81	0.00025	123.032	124.04	2.067	2	99.9	No matches found	No matches found	DDA for preferred ion	[M+H]+1	9.87922e+08
2,3-Dihydro-1-benzofuran-2-carboxylic acid	C9 H8 O3	No results	Invalid mass	No results	11.11	-0.00102	164.046	163.039	11.506	4	99.9	No matches found	No matches found	DDA for preferred ion	[M-H]-1	2.30342e+08
L-Norleucine	C6 H13 N O2	Full match	Full match	No results	77.27	1e-05	131.095	132.102	2.541	4	99.8	No matches found	No matches found	DDA for preferred ion	[M+H]+1	1.19682e+10
D-(+)-Maltose	C12 H22 O11	No match	Invalid mass	No results	20	39.9919	382.108	365.105	1.337	6	99.8	No matches found	No matches found	DDA for other ion	[M+H-H2O]+1	4.54447e+08
Adenine	C5 H5 N5	Full match	Full match	No results	66.67	1e-05	135.055	136.062	1.492	1	99.8	No matches found	No matches found	DDA for preferred ion	[M+H]+1	8.27393e+08
Dibutyl phthalate	C16 H22 O4	Full match	Full match	Partial match		-0.00057	278.151	301.14	18.558	5	99.8	No matches found	Multiple matches found	DDA for preferred ion	[M+Na]+1	1.80252e+09
Asiatic acid	C30 H48 O5	No match	Full match	Partial match		8e-05	488.35	487.343	19.903	3	99.8	No matches found	Multiple matches found	DDA for preferred ion	[M-H]-1	1.17461e+07
Dipropyleneglycol dibenzoate	C20 H22 O5	Full match	Full match	Partial match		-0.00075	342.146	365.135	18.198	1	99.8	Single match found	Multiple matches found	DDA for preferred ion	[M+Na]+1	1.73637e+09
4-Oxoproline	C5 H7 N O3	No results	Invalid mass	No results		-0.00124	129.041	128.034	2.689	1	99.8	No matches found	No matches found	DDA for preferred ion	[M-H]-1	5.27527e+09
Hypoxanthine	C5 H4 N4 O	Full match	Full match	No results		4e-05	136.039	137.046	2.802	2	99.7	No matches found	No matches found	DDA for preferred ion	[M+H]+1	4.79257e+09
Benzoic acid	C7 H6 O2	No results	Invalid mass	No results		-0.0013	122.035	121.028	9.76	2	99.7	No matches found	No matches found	DDA for preferred ion	[M-H]-1	1.73529e+07
Tanshinone IIA	C19 H18 O3	Full match	Full match	Partial match		-0.0005	294.125	295.132	19.671	7	99.7	No matches found	Multiple matches found	DDA for preferred ion	[M+H]+1	6.736e+09
Asiatic acid	C30 H48 O5	Not the top hit	Full match	Partial match		-0.0001	488.35	471.347	18.938	3	99.7	No matches found	Multiple matches found	DDA for preferred ion	[M+H-H2O]+1	2.23276e+07
DL-Homoserine	C4 H9 N O3	Full match	Full match	No results		0.0003	119.059	120.066	1.279	4	99.7	No matches found	No matches found	DDA for preferred ion	[M+H]+1	4.47928e+08
Ononin	C22 H22 O9	Not the top hit	Full match	Not the top hit		-0.00063	430.126	431.133	13.436	2	99.7	Multiple matches found	Multiple matches found	DDA for preferred ion	[M+H]+1	1.623e+08
albiflorin	C23 H28 O11	No match	Invalid mass	No results		46.0054	526.169	525.161	10.09	1	99.7	No matches found	No matches found	DDA for preferred ion	[M-H]-1	1.90919e+08
Formononetin	C16 H12 O4	Full match	Full match	Not the top hit		-0.00045	268.073	269.08	15.807	9	99.6	Multiple matches found	No matches found	DDA for preferred ion	[M+H]+1	9.69577e+08
Palmitic acid	C16 H32 O2	Full match	Full match	Partial match		-6e-05	256.24	255.233	22.669	3	99.6	No matches found	Multiple matches found	DDA for preferred ion	[M-H]-1	3.73986e+07
Palmitoleic acid	C16 H30 O2	Full match	Full match	Partial match		-0.00017	254.224	253.217	21.906	6	99.6	No matches found	Multiple matches found	DDA for preferred ion	[M-H]-1	1.48891e+07
D-(-)-Quinic acid	C7 H12 O6	Full match	Full match	No results		-5e-05	192.063	193.071	1.769	1	99.6	No matches found	No matches found	DDA for preferred ion	[M+H]+1	4.84711e+08
Rubiadin	C15 H10 O4	Full match	Full match	Partial match		-6e-05	254.058	253.051	18.509	4	99.6	Multiple matches found	Multiple matches found	DDA for preferred ion	[M-H]-1	2.80555e+07
2-(Acetylamino)hexanoic acid	C8 H15 N O3	No results	Invalid mass	No results		-0.00101	173.104	172.097	11.009	4	99.5	No matches found	No matches found	DDA for preferred ion	[M-H]-1	1.20572e+08
Di(2-ethylhexyl) phthalate	C24 H38 O4	Full match	Full match	Not the top hit		-0.00089	390.276	391.283	23.081	9	99.5	No matches found	Multiple matches found	DDA for preferred ion	[M+H]+1	2.77846e+08
methadone-d9	C21 H18 [2]H9 N O	No match	Invalid mass	No results		-0.31088	317.955	316.948	1.124	1	99.5	No matches found	No matches found	DDA for preferred ion	[M-H]-1	1.75789e+08
Methyl caffeate	C10 H10 O4	Full match	Full match	Partial match		-5e-05	194.058	195.065	13.516	6	99.5	No matches found	Multiple matches found	DDA for preferred ion	[M+H]+1	4.24526e+08
Bis(4-ethylbenzylidene)sorbitol	C24 H30 O6	Full match	Full match	Partial match		-0.00077	414.203	415.211	17.144	3	99.5	No matches found	Multiple matches found	DDA for preferred ion	[M+H]+1	7.9067e+08
Azelaic acid	C9 H16 O4	No results	Full match	Partial match		-0.00081	188.104	187.097	13.459	1	99.4	No matches found	Multiple matches found	DDA for preferred ion	[M-H]-1	5.06845e+08
Trigonelline	C7 H7 N O2	Full match	Full match	Partial match		-8e-05	137.048	138.055	1.45	9	99.4	No matches found	Multiple matches found	DDA for preferred ion	[M+H]+1	7.01722e+08
Caffeic acid	C9 H8 O4	No results	Invalid mass	No results		-46.0064	134.036	179.034	10.352	7	99.4	No matches found	No matches found	DDA for other ion	[M+FA-H]-1	6.9248e+08
Cryptotanshinone	C19 H20 O3	Full match	Full match	Partial match		-0.00074	296.14	297.148	18.719	3	99.3	No matches found	Multiple matches found	DDA for preferred ion	[M+H]+1	8.35107e+09
2,3,4,9-Tetrahydro-1H-β-carboline-3-carboxylic acid	C12 H12 N2 O2	Full match	Full match	Partial match		-0.0001	216.09	217.097	8.599	1	99.3	No matches found	Multiple matches found	DDA for preferred ion	[M+H]+1	2.87608e+08
N-[(4-hydroxy-3-methoxyphenyl)methyl]-8-methylnonanamide	C18 H29 N O3	No match	Invalid mass	No results		21.9842	329.199	330.206	7.725	5	99.3	No matches found	No matches found	DDA for preferred ion	[M+H]+1	1.34566e+08
[(3R,5R,6S,8S)-3-(β-D-Glucopyranosyloxy)-6-hydroxy-8-methyl-9,10-dioxatetracyclo[4.3.1.02,5 03,8]dec-2-yl]methyl benzoate	C23 H28 O11	No match	Invalid mass	No results		-240.082	240.081	481.17	10.107	2	99.3	No matches found	No matches found	DDA for other ion	[2M+H]+1	1.747e+08
4-phenylbenzo[4,5]imidazo[1,2-a]pyrimidin-2-amine	C16 H12 N4	No match	Invalid mass	No match		-21.9859	238.12	261.109	15.15	9	99.3	No matches found	Multiple matches found	DDA for other ion	[M+Na]+1	7.99986e+07
Acetyl-L-carnitine	C9 H17 N O4	Full match	Full match	No results		-3e-05	203.116	204.123	1.493	2	99.2	No matches found	No matches found	DDA for preferred ion	[M+H]+1	3.79266e+08
Uracil	C4 H4 N2 O2	Full match	Full match	Partial match		0.0004	112.028	113.035	2.065	3	99.2	No matches found	Single match found	DDA for preferred ion	[M+H]+1	5.45435e+08
Benzoic acid	C7 H6 O2	No results	Invalid mass	No results		-0.00133	122.035	121.028	9.969	2	99.2	No matches found	No matches found	DDA for preferred ion	[M-H]-1	2.83303e+07
(11E,15Z)-9,10,13-trihydroxyoctadeca-11,15-dienoic acid	C18 H32 O5	No match	Invalid mass	No results		21.9814	350.206	351.214	15.92	14	99.2	No matches found	No matches found	DDA for preferred ion	[M+H]+1	1.76654e+08
Creatinine	C4 H7 N3 O	Full match	Full match	No results		0.00033	113.059	114.067	1.261	1	99.2	No matches found	No matches found	DDA for preferred ion	[M+H]+1	8.34125e+08
N-[(4-hydroxy-3-methoxyphenyl)methyl]-8-methylnonanamide	C18 H29 N O3	No match	Invalid mass	No results		21.9841	329.199	330.206	8.598	5	99.2	No matches found	No matches found	DDA for preferred ion	[M+H]+1	4.0337e+08
Stearic acid	C18 H36 O2	Full match	Full match	Partial match		3e-05	284.272	283.264	23.993	2	99.1	No matches found	Single match found	DDA for preferred ion	[M-H]-1	3.38605e+07
D-(-)-Quinic acid	C7 H12 O6	Full match	Full match	No results		-0.00088	192.063	191.055	1.661	1	99.1	No matches found	No matches found	DDA for preferred ion	[M-H]-1	5.0623e+09
(2S,3S,4S,5R,6S)-3,4,5-trihydroxy-6-[(5-hydroxy-8-methoxy-4-oxo-2-phenyl-4H-chromen-7-yl)oxy]oxane-2-carboxylic acid	C22 H20 O11	No match	Full match	Not the top hit		-0.00064	460.1	461.107	15.45	1	99	Multiple matches found	Multiple matches found	DDA for preferred ion	[M+H]+1	5.66894e+08
Salicylic acid	C7 H6 O3	No results	Invalid mass	No results		-0.00122	138.03	137.023	13.206	4	99	No matches found	No matches found	DDA for preferred ion	[M-H]-1	1.6276e+08
Isophthalic acid	C8 H6 O4	No match	Invalid mass	No results		-0.00104	166.026	165.018	9.995	2	98.9	No matches found	No matches found	DDA for preferred ion	[M-H]-1	8.04005e+07
L(-)-Carnitine	C7 H15 N O3	Full match	Full match	Partial match		-0.00021	161.105	162.112	1.367	3	98.9	No matches found	Single match found	DDA for preferred ion	[M+H]+1	2.7399e+09
(3β,5ξ,9ξ)-3,23-Dihydroxy-1-oxoolean-12-en-28-oic acid	C30 H46 O5	No match	Full match	Partial match		-0.00037	486.334	485.327	18.557	2	98.8	No matches found	Multiple matches found	DDA for preferred ion	[M-H]-1	1.96726e+07
Hypoxanthine	C5 H4 N4 O	No match	Invalid mass	No results		-0.00117	136.037	135.03	2.825	3	98.7	No matches found	No matches found	DDA for preferred ion	[M-H]-1	9.12026e+07
Neohesperidin	C28 H34 O15	No match	Full match	Not the top hit		-0.00036	610.189	609.182	12.736	2	98.7	Multiple matches found	No matches found	DDA for preferred ion	[M-H]-1	1.05158e+08
Quercetin-3β-D-glucoside	C21 H20 O12	Not the top hit	Full match	Not the top hit		-6e-05	464.095	463.088	13.186	2	98.7	Multiple matches found	Multiple matches found	DDA for preferred ion	[M-H]-1	5.8202e+08
2,4-Quinolinediol	C9 H7 N O2	Full match	Full match	Partial match		-2e-05	161.048	162.055	8.271	3	98.6	No matches found	Single match found	DDA for preferred ion	[M+H]+1	2.10999e+08
3',4'-Dihydroxyphenylacetone	C9 H10 O3	No results	Invalid mass	No results		-46.0066	120.056	165.055	8.769	10	98.5	No matches found	No matches found	DDA for other ion	[M+FA-H]-1	2.13747e+07
Citric acid	C6 H8 O7	No match	Invalid mass	No results		-0.00105	192.026	191.019	13.788	2	98.4	No matches found	No matches found	DDA for preferred ion	[M-H]-1	8.15013e+08
Guanine	C5 H5 N5 O	Full match	Full match	No results		-4e-05	151.049	152.057	1.565	1	98.4	No matches found	No matches found	DDA for preferred ion	[M+H]+1	2.98914e+08
Cyclo(leucylprolyl)	C11 H18 N2 O2	Full match	Full match	Full match		-0.00018	210.137	211.144	11.259	3	98.4	No matches found	Multiple matches found	DDA for preferred ion	[M+H]+1	6.15667e+08
6-Hydroxycaproic acid	C6 H12 O3	No results	Invalid mass	No results		-0.00138	132.077	131.07	10.868	3	98.3	No matches found	No matches found	DDA for preferred ion	[M-H]-1	7.08875e+08
3-(propan-2-yl)-octahydropyrrolo[1,2-a]pyrazine-1,4-dione	C10 H16 N2 O2	Full match	Full match	Not the top hit		7e-05	196.121	197.129	9.317	2	98.3	No matches found	Multiple matches found	DDA for preferred ion	[M+H]+1	2.31923e+08
N,N'-Dicyclohexylurea	C13 H24 N2 O	No match	Invalid mass	No results		-41.0268	183.162	225.196	16.2	1	98.2	No matches found	No matches found	DDA for other ion	[M+ACN+H]+1	8.73078e+07
Salsolinol	C10 H13 N O2	Full match	Full match	Partial match		5e-05	179.095	180.102	2.082	8	98.2	No matches found	Multiple matches found	DDA for preferred ion	[M+H]+1	3.13543e+08
β-Muricholic acid	C24 H40 O5	Full match	Full match	Partial match		-0.00027	408.287	407.28	18.702	5	98.1	No matches found	Multiple matches found	DDA for preferred ion	[M-H]-1	1.10738e+07
Asiatic acid	C30 H48 O5	Full match	Full match	Partial match		-0.00013	488.35	487.343	18.26	3	98.1	No matches found	Multiple matches found	DDA for preferred ion	[M-H]-1	4.99301e+07
7-hydroxy-6-methoxy-2H-chromen-2-one	C10 H8 O4	Full match	Full match	Partial match		0.00014	192.042	193.05	11.516	8	98.1	No matches found	Multiple matches found	DDA for preferred ion	[M+H]+1	1.2926e+08
2-(Acetylamino)hexanoic acid	C8 H15 N O3	No results	Full match	No results		-0.00063	173.105	172.097	10.675	4	98.1	No matches found	No matches found	DDA for preferred ion	[M-H]-1	1.04351e+08
(2R,3S,4S,5R,6R)-2-(hydroxymethyl)-6-[2-(4-hydroxyphenyl)ethoxy]oxane-3,4,5-triol	C14 H20 O7	No match	Invalid mass	No results		17.0265	317.147	318.155	8.539	2	98.1	No matches found	No matches found	DDA for preferred ion	[M+H]+1	3.67503e+07
4-[(1E)-3-[1-carboxy-2-(3,4-dihydroxyphenyl)ethoxy]-3-oxoprop-1-en-1-yl]-2-(3,4-dihydroxyphenyl)-7-hydroxy-2,3-dihydro-1-benzofuran-3-carboxylic acid	C27 H22 O12	No match	Invalid mass	No results		17.0259	555.137	556.144	13.397	1	98	No matches found	No matches found	DDA for preferred ion	[M+H]+1	1.2009e+08
(2Z)-6-hydroxy-2-[(4-hydroxy-3-methoxyphenyl)methylidene]-2,3-dihydro-1-benzofuran-3-one	C16 H12 O5	Full match	Full match	Partial match		-0.00056	284.068	285.075	14.395	14	97.9	Multiple matches found	Multiple matches found	DDA for preferred ion	[M+H]+1	2.58301e+09
Uric acid	C5 H4 N4 O3	Full match	Full match	No results		1e-05	168.028	169.036	2.721	1	97.9	No matches found	No matches found	DDA for preferred ion	[M+H]+1	9.35871e+08
Berberine	C20 H17 N O4	Not the top hit	Full match	Partial match		-0.00048	335.115	336.123	11.685	9	97.9	No matches found	Single match found	DDA for preferred ion	[M+H]+1	2.23496e+08
L(-)-Pipecolinic acid	C6 H11 N O2	Full match	Full match	Partial match		0.00015	129.079	130.086	1.624	4	97.8	No matches found	Multiple matches found	DDA for preferred ion	[M+H]+1	2.20559e+08
D-(+)-Pyroglutamic Acid	C5 H7 N O3	Full match	Full match	No results		-0.00013	129.042	147.076	1.377	2	97.7	No matches found	No matches found	DDA for preferred ion	[M+NH4]+1	2.09882e+09
Hexadecanamide	C16 H33 N O	Full match	Full match	No results		-0.00014	255.256	256.263	21.572	2	97.7	No matches found	No matches found	DDA for preferred ion	[M+H]+1	1.24027e+08
Daidzein	C15 H10 O4	Full match	Full match	Not the top hit		-0.00046	254.057	255.065	14.122	5	97.7	Multiple matches found	Multiple matches found	DDA for preferred ion	[M+H]+1	2.75e+07
Oleic acid	C18 H34 O2	Full match	Full match	Partial match		9e-05	282.256	281.249	22.914	4	97.6	No matches found	Multiple matches found	DDA for preferred ion	[M-H]-1	6.14878e+07
Choline	C5 H13 N O	Full match	Full match	No results		0.00046	103.1	104.107	1.273	1	97.6	No matches found	No matches found	DDA for preferred ion	[M+H]+1	2.4595e+09
3-Hydroxybenzoic acid	C7 H6 O3	No results	Invalid mass	No results		-0.00118	138.031	137.023	9.115	4	97.6	No matches found	No matches found	DDA for preferred ion	[M-H]-1	1.17986e+08
L-Histidine	C6 H9 N3 O2	No results	Invalid mass	No results		-0.00109	155.068	154.061	1.207	1	97.5	No matches found	No matches found	DDA for preferred ion	[M-H]-1	3.74376e+07
D-(+)-Pyroglutamic Acid	C5 H7 N O3	Full match	Full match	No results		0.00015	129.043	130.05	2.701	2	97.3	No matches found	No matches found	DDA for preferred ion	[M+H]+1	1.13033e+10
Corchorifatty acid F	C18 H32 O5	Full match	Full match	Not the top hit		-8e-05	328.225	327.218	15.91	1	97.2	No matches found	Multiple matches found	DDA for preferred ion	[M-H]-1	3.94509e+08
Neochlorogenic acid	C16 H18 O9	Not the top hit	Full match	Partial match		-0.00013	354.095	353.088	8.596	2	97.2	No matches found	Multiple matches found	DDA for preferred ion	[M-H]-1	7.40005e+08
3-[(4-hydroxyphenyl)methyl]-octahydropyrrolo[1,2-a]pyrazine-1,4-dione	C14 H16 N2 O3	Full match	Full match	Full match		-0.00014	260.116	261.123	8.945	5	97.2	No matches found	Multiple matches found	DDA for preferred ion	[M+H]+1	7.1943e+07
Oxolinic acid	C13 H11 N O5	No match	Invalid mass	No results		-0.00221	261.062	262.069	1.19	4	97.1	No matches found	No matches found	DDA for preferred ion	[M+H]+1	6.42135e+07
(+/-)9,10-dihydroxy-12Z-octadecenoic acid	C18 H34 O4	No match	Invalid mass	No match		-18.0105	296.235	295.228	19.435	10	97.1	No matches found	Multiple matches found	DDA for preferred ion	[M-H]-1	1.03641e+08
2'-O-Methylguanosine	C11 H15 N5 O5	Not the top hit	Full match	Partial match		0.00012	297.107	298.115	6.625	1	97	No matches found	Single match found	DDA for preferred ion	[M+H]+1	5.09196e+07
Suberic acid	C8 H14 O4	No match	Invalid mass	No results		-0.00087	174.088	173.081	11.921	1	97	No matches found	No matches found	DDA for preferred ion	[M-H]-1	1.0032e+08
3,5-di-tert-Butyl-4-hydroxybenzaldehyde	C15 H22 O2	Full match	Full match	Partial match		-0.00032	234.162	235.169	17.93	9	96.8	No matches found	Multiple matches found	DDA for preferred ion	[M+H]+1	1.18873e+08
1-Stearoylglycerol	C21 H42 O4	Full match	Full match	Partial match		-0.00101	358.307	381.296	23.07	1	96.6	No matches found	Single match found	DDA for preferred ion	[M+Na]+1	1.27475e+10
D-Glucosamine	C6 H13 N O5	No match	Invalid mass	No match		-32.0264	147.053	148.06	1.311	3	96.5	No matches found	Single match found	DDA for other ion	[M+H]+1	4.96542e+08
2-Hydroxyhippuric acid	C9 H9 N O4	No match	Invalid mass	No results		4.95545	200.009	218.042	1.162	2	96.4	No matches found	No matches found	DDA for other ion	[M+NH4]+1	5.007e+08
3-(4-hydroxyphenyl)-5-methoxy-7-{[(2S,3R,4S,5S,6R)-3,4,5-trihydroxy-6-(hydroxymethyl)oxan-2-yl]oxy}-4H-chromen-4-one	C22 H22 O10	Full match	Full match	Not the top hit		-0.00021	446.121	447.128	11.823	5	96.2	Multiple matches found	Multiple matches found	DDA for preferred ion	[M+H]+1	1.52407e+08
Olomoucine	C15 H18 N6 O	No match	Invalid mass	No match		-21.982	276.172	299.161	17.521	4	96.2	No matches found	Multiple matches found	DDA for other ion	[M+Na]+1	1.6315e+08
Arachidonic acid	C20 H32 O2	Not the top hit	Full match	Partial match		2e-05	304.24	303.233	22.062	2	96.1	No matches found	Multiple matches found	DDA for preferred ion	[M-H]-1	1.27531e+07
Astragalin	C21 H20 O11	Full match	Full match	Not the top hit		-0.00052	448.1	449.107	13.669	8	96.1	Multiple matches found	No matches found	DDA for preferred ion	[M+H]+1	7.70781e+07
Guanine	C5 H5 N5 O	Full match	Full match	No results		5e-05	151.049	152.057	1.937	1	96.1	No matches found	No matches found	DDA for preferred ion	[M+H]+1	1.6107e+08
Scoparone	C11 H10 O4	Full match	Full match	Partial match		-8e-05	206.058	207.065	12.517	2	96	No matches found	Multiple matches found	DDA for preferred ion	[M+H]+1	7.74666e+07
Propionylcarnitine	C10 H19 N O4	Full match	Full match	Partial match		-1e-05	217.131	218.139	1.679	3	96	No matches found	Multiple matches found	DDA for preferred ion	[M+H]+1	4.14572e+07
Acetylcholine	C7 H15 N O2	Full match	Full match	No results		3e-05	145.11	146.118	1.84	1	95.9	No matches found	No matches found	DDA for preferred ion	[M+H]+1	3.06467e+08
Genistein	C15 H10 O5	Full match	Full match	Not the top hit		-4e-05	270.053	269.046	18.692	5	95.8	Multiple matches found	Multiple matches found	DDA for preferred ion	[M-H]-1	1.47408e+08
Cyclo(phenylalanyl-prolyl)	C14 H16 N2 O2	Full match	Full match	Not the top hit		-0.00029	244.121	245.128	11.945	4	95.4	No matches found	Multiple matches found	DDA for preferred ion	[M+H]+1	1.79954e+08
4-Indolecarbaldehyde	C9 H7 N O	No match	Invalid mass	No results		-0.00106	145.052	144.044	11.892	1	95.3	No matches found	No matches found	DDA for preferred ion	[M-H]-1	1.77072e+07
4-(2,3-dihydro-1,4-benzodioxin-6-yl)-1,2-diphenylbut-2-ene-1,4-dione	C24 H18 O4	No match	Invalid mass	No match		0.00549	370.126	393.115	12.697	9	95.3	No matches found	Multiple matches found	DDA for other ion	[M+Na]+1	3.37569e+07
(2R)-2-({(2E)-3-[3-{[(1R)-1-Carboxy-2-(3,4-dihydroxyphenyl)ethoxy]carbonyl}-2-(3,4-dihydroxyphenyl)-7-hydroxy-2,3-dihydro-1-benzofuran-4-yl]-2-propenoyl}oxy)-3-(3,4-dihydroxyphenyl)propanoic acid	C36 H30 O16	No match	Full match	No results		-0.00125	718.152	717.145	13.794	1	95.2	No matches found	No matches found	DDA for preferred ion	[M-H]-1	6.94589e+09
Dipropyleneglycol dibenzoate	C20 H22 O5	Full match	Full match	Partial match		-0.00062	342.146	365.135	17.919	1	95.2	Single match found	Multiple matches found	DDA for preferred ion	[M+Na]+1	1.38903e+08
octadec-9-ynoic acid	C18 H32 O2	No match	Invalid mass	No results		-18.0108	262.229	263.237	19.872	1	95	No matches found	No matches found	DDA for preferred ion	[M+H]+1	5.69396e+07
DL-Stachydrine	C7 H13 N O2	Full match	Full match	Partial match		1e-05	143.095	144.102	1.598	3	95	No matches found	Multiple matches found	DDA for preferred ion	[M+H]+1	5.431e+08
Tridemorph	C19 H39 N O	Full match	Full match	No results		-0.00015	297.303	298.31	23.807	1	94.9	No matches found	No matches found	DDA for preferred ion	[M+H]+1	6.09672e+07
(2R)-2-({(2E)-3-[3-{[(1R)-1-Carboxy-2-(3,4-dihydroxyphenyl)ethoxy]carbonyl}-2-(3,4-dihydroxyphenyl)-7-hydroxy-2,3-dihydro-1-benzofuran-4-yl]-2-propenoyl}oxy)-3-(3,4-dihydroxyphenyl)propanoic acid	C36 H30 O16	No match	Full match	No results		-0.00066	718.153	717.145	13.95	1	94.8	No matches found	No matches found	DDA for preferred ion	[M-H]-1	1.74692e+10
Acetylcholine	C7 H15 N O2	Full match	Full match	No results		-0.00014	145.11	146.117	1.392	1	94.8	No matches found	No matches found	DDA for preferred ion	[M+H]+1	1.49877e+09
Tretinoin	C20 H28 O2	Full match	Full match	Partial match		-9e-05	300.209	301.216	19.055	1	94.6	No matches found	Multiple matches found	DDA for preferred ion	[M+H]+1	1.09918e+08
Stearamide	C18 H37 N O	Full match	Full match	No results		-0.00018	283.287	284.295	22.645	1	94.4	No matches found	No matches found	DDA for preferred ion	[M+H]+1	4.46414e+08
(1S,4aS,7aS)-7-({[(2E)-3-phenylprop-2-enoyl]oxy}methyl)-1-{[(2S,3R,4S,5S,6R)-3,4,5-trihydroxy-6-(hydroxymethyl)oxan-2-yl]oxy}-1H,4aH,5H,7aH-cyclopenta[c]pyran-4-carboxylic acid	C25 H28 O11	No match	Invalid mass	No results		37.961	542.124	543.131	1.349	3	94.4	No matches found	No matches found	DDA for preferred ion	[M+H]+1	4.53217e+08
11-Oxoetiocholanolone	C19 H28 O3	No match	Invalid mass	No match		-18.0108	286.193	287.2	18.301	7	94.3	No matches found	Multiple matches found	DDA for preferred ion	[M+H]+1	5.54651e+07
L-Iditol	C6 H14 O6	Full match	Full match	No results		-0.00046	182.079	217.048	1.52	2	94.3	No matches found	No matches found	DDA for preferred ion	[M+Cl]-1	5.36874e+09
DL-Arginine	C6 H14 N4 O2	Full match	Full match	No results		5e-05	174.112	175.119	1.245	2	94	No matches found	No matches found	DDA for preferred ion	[M+H]+1	1.37322e+09
trans-3-Indoleacrylic acid	C11 H9 N O2	Full match	Full match	No results		-7e-05	187.063	188.071	7.307	4	94	No matches found	No matches found	DDA for preferred ion	[M+H]+1	1.15684e+09
Methylsuccinic acid	C5 H8 O4	No match	Invalid mass	No results		-0.00121	132.041	131.034	5.275	3	94	No matches found	No matches found	DDA for preferred ion	[M-H]-1	5.1945e+07
Gentisic acid	C7 H6 O4	No match	Invalid mass	No results		-0.0011	154.026	153.018	7.462	5	93.9	No matches found	No matches found	DDA for preferred ion	[M-H]-1	2.9477e+08
(15Z)-9,12,13-Trihydroxy-15-octadecenoic acid	C18 H34 O5	Full match	Full match	Partial match		-0.00014	330.24	329.233	16.468	1	93.8	No matches found	Multiple matches found	DDA for preferred ion	[M-H]-1	7.72643e+08
1,2,3-cyclopropanetricarboxylic acid	C6 H6 O6	No match	Invalid mass	No results		-0.00094	174.016	173.008	5.005	3	93.7	No matches found	No matches found	DDA for preferred ion	[M-H]-1	3.53648e+08
Asparagine	C4 H8 N2 O3	Full match	Full match	No results		-5e-05	132.053	133.061	1.373	1	93.6	No matches found	No matches found	DDA for preferred ion	[M+H]+1	3.52814e+08
Genistein	C15 H10 O5	Not the top hit	Full match	Not the top hit		-7e-05	270.053	271.06	14.981	5	93.5	Multiple matches found	Multiple matches found	DDA for preferred ion	[M+H]+1	2.78695e+07
Rosmarinic acid	C18 H16 O8	Invalid mass	Invalid mass	No results		21.9814	382.066	383.073	13.551	6	93.5	No matches found	No matches found	DDA for preferred ion	[M+H]+1	1.01193e+08
N-Acetyltyramine	C10 H13 N O2	Full match	Full match	Full match		4e-05	179.095	180.102	9.409	1	93.5	No matches found	Multiple matches found	DDA for preferred ion	[M+H]+1	8.32782e+07
2-Methylbenzoic acid	C8 H8 O2	No results	Invalid mass	No results		-0.00122	136.051	135.044	9.538	3	93.4	No matches found	No matches found	DDA for preferred ion	[M-H]-1	4.08436e+07
3-Aminosalicylic acid	C7 H7 N O3	No results	Invalid mass	No results		-0.00114	153.041	152.034	9.726	4	93	No matches found	No matches found	DDA for preferred ion	[M-H]-1	5.2133e+07
N-Desmethyltramadol	C15 H23 N O2	No match	Invalid mass	No results		-0.00268	249.17	282.204	16.106	5	92.9	No matches found	No matches found	DDA for preferred ion	[M+H+MeOH]+1	7.6589e+07
(2R)-7-Methoxy-3-oxo-3,4-dihydro-2H-1,4-benzoxazin-2-yl β-D-glucopyranoside	C15 H19 N O9	No match	Invalid mass	No results		21.9819	379.088	380.095	1.193	2	92.9	No matches found	No matches found	DDA for preferred ion	[M+H]+1	9.09357e+07
2-(3,4-Dihydroxyphenyl)-5,7-dihydroxy-4-oxo-4H-chromen-3-yl 6-O-β-D-xylopyranosyl-β-D-glucopyranoside	C26 H28 O16	Full match	Full match	Not the top hit		-0.00031	596.137	595.13	12.413	1	92.8	Multiple matches found	No matches found	DDA for preferred ion	[M-H]-1	2.85243e+08
1-(3,4-dichlorophenoxy)-3-({2-[(5-propylpyrimidin-2-yl)amino]ethyl}amino)propan-2-ol	C18 H24 Cl2 N4 O2	No match	Invalid mass	No match		-0.007	398.121	421.11	13.429	3	92.6	No matches found	Multiple matches found	DDA for other ion	[M+Na]+1	6.27058e+07
albiflorin	C23 H28 O11	No match	Full match	Partial match		-0.00051	480.163	525.161	10.846	1	92.4	No matches found	Multiple matches found	DDA for other ion	[M+FA-H]-1	1.55856e+09
1-Linoleoyl glycerol	C21 H38 O4	Full match	Full match	No results		-0.00059	354.276	377.266	21.453	1	92.1	No matches found	No matches found	DDA for preferred ion	[M+Na]+1	1.35023e+08
Agmatine	C5 H14 N4	Full match	Full match	No results		0.00013	130.122	131.129	1.108	1	92	No matches found	No matches found	DDA for preferred ion	[M+H]+1	4.73753e+07
Xanthine	C5 H4 N4 O2	No match	Invalid mass	No results		-0.00103	152.032	151.025	3.588	1	91.8	No matches found	No matches found	DDA for preferred ion	[M-H]-1	3.56385e+08
(1S,2R,4aS,6aR,6bR,10S,12aR)-10-{[(2R,3R,4S,5R,6S)-3,4-dihydroxy-6-methyl-5-{[(2S,3R,4S,5S,6R)-3,4,5-trihydroxy-6-(hydroxymethyl)oxan-2-yl]oxy}oxan-2-yl]oxy}-1,2,6b,9,9,12a-hexamethyl-1,2,3,4,4a,5,6,6a,6b,7,8,8a,9,10,11,12,12a,12b,13,14b-icosahydropicene-4a,6a-dicarboxylic acid	C42 H66 O14	No match	Invalid mass	No match		15.9787	810.424	833.413	17.866	2	91.7	No matches found	Multiple matches found	DDA for other ion	[M+Na]+1	3.21953e+07
2,3-dihydroxypropyl 12-methyltridecanoate	C17 H34 O4	Full match	Full match	Partial match		-0.00031	302.245	325.235	20.678	1	91.5	No matches found	Single match found	DDA for preferred ion	[M+Na]+1	2.35272e+08
D-Raffinose	C18 H32 O16	No match	Invalid mass	No match		21.9813	526.15	527.158	1.349	4	91.4	No matches found	Single match found	DDA for preferred ion	[M+H]+1	7.91868e+08
3-Phenyllactic acid	C9 H10 O3	No results	Invalid mass	No results		-0.00104	166.062	165.055	11.661	11	90.9	No matches found	No matches found	DDA for preferred ion	[M-H]-1	4.19088e+08
4-Hydroxybenzaldehyde	C7 H6 O2	Full match	Full match	Partial match		0.00033	122.037	123.044	2.888	1	90.5	No matches found	Single match found	DDA for preferred ion	[M+H]+1	2.89088e+08
Glucose 1-phosphate	C6 H13 O9 P	Not the top hit	Full match	No results		-0.00021	260.029	259.022	1.649	6	90.4	No matches found	No matches found	DDA for preferred ion	[M-H]-1	9.33853e+07
Trendione	C18 H20 O2	Full match	Full match	No results		-0.00024	268.146	269.153	19.233	1	90.3	No matches found	No matches found	DDA for preferred ion	[M+H]+1	4.1215e+07
Cafestol	C20 H28 O3	No match	Invalid mass	No match		-0.0025	316.201	317.209	19.397	19	90	No matches found	Single match found	DDA for preferred ion	[M+H]+1	7.34975e+07
(2S)-1-Acetyl-N-[(2S)-1-amino-3-cyclohexyl-1-oxo-2-propanyl]-4-[4-(dimethylamino)benzoyl]-2-piperazinecarboxamide	C25 H37 N5 O4	No match	Invalid mass	No match		-18.0125	453.272	454.279	8.321	2	89.7	No matches found	Single match found	DDA for preferred ion	[M+H]+1	1.54929e+09
Benzyl 6-O-beta-D-glucopyranosyl-beta-D-glucopyranoside	C19 H28 O11	No match	Invalid mass	No results		-67.9875	364.176	477.161	9.291	2	89.3	No matches found	No matches found	DDA for other ion	[M-H+TFA]-1	1.82063e+07
2-Arachidonoyl glycerol	C23 H38 O4	No match	Invalid mass	No results		-21.9852	356.292	379.281	22.186	1	89.2	No matches found	No matches found	DDA for other ion	[M+Na]+1	1.12777e+08
2,6-Dimethyl-γ-pyrone	C7 H8 O2	Full match	Full match	Partial match		0.00022	124.053	125.06	9.218	1	89.1	No matches found	Multiple matches found	DDA for preferred ion	[M+H]+1	7.57781e+08
6-Methylquinoline	C10 H9 N	Full match	Full match	No results		3e-05	143.074	144.081	8.598	2	88.9	No matches found	No matches found	DDA for preferred ion	[M+H]+1	1.74239e+08
Zolpidem-d6	C19 H15 [2]H6 N3 O	No match	Invalid mass	No match		-0.00213	313.204	314.211	8.208	1	88.9	No matches found	Multiple matches found	DDA for preferred ion	[M+H]+1	2.96418e+07
Pyrrole-2-carboxylic acid	C5 H5 N O2	Full match	Full match	No results		0.00043	111.032	112.04	9.731	1	88.8	No matches found	No matches found	DDA for preferred ion	[M+H]+1	3.37659e+07
2,6-Dimethyl-γ-pyrone	C7 H8 O2	Full match	Full match	Partial match		0.00022	124.053	125.06	7.896	1	88.7	No matches found	Multiple matches found	DDA for preferred ion	[M+H]+1	9.44143e+08
2-(14,15-Epoxyeicosatrienoyl) glycerol	C23 H38 O5	No match	Invalid mass	No results		-18.0134	376.258	377.266	21.23	2	88.4	No matches found	No matches found	DDA for preferred ion	[M+H]+1	3.73186e+07
Prolylleucine	C11 H20 N2 O3	No match	Invalid mass	No results		-41.0265	187.121	229.155	4.979	2	88.3	No matches found	No matches found	DDA for other ion	[M+ACN+H]+1	1.21597e+08
4-[(1E)-3-[1-carboxy-2-(3,4-dihydroxyphenyl)ethoxy]-3-oxoprop-1-en-1-yl]-2-(3,4-dihydroxyphenyl)-7-hydroxy-2,3-dihydro-1-benzofuran-3-carboxylic acid	C27 H22 O12	No match	Full match	Partial match		-0.00097	538.11	539.117	13.799	1	88.2	No matches found	Multiple matches found	DDA for preferred ion	[M+H]+1	4.47837e+08
Uric acid	C5 H4 N4 O3	No match	Invalid mass	No results		-0.00096	168.027	167.02	2.734	2	88.1	No matches found	No matches found	DDA for preferred ion	[M-H]-1	2.6321e+09
1-(2,4-dihydroxyphenyl)-2-(3,5-dimethoxyphenyl)propan-1-one	C17 H18 O5	No match	Invalid mass	No match		21.9838	324.099	325.106	15.174	8	87.8	Multiple matches found	Multiple matches found	DDA for preferred ion	[M+H]+1	3.7444e+07
2,2,6,6-Tetramethyl-1-piperidinol (TEMPO)	C9 H19 N O	Full match	Full match	No results		-1e-05	157.147	158.154	15.603	2	87.4	No matches found	No matches found	DDA for preferred ion	[M+H]+1	3.56902e+07
13,14-Dihydro-15-keto Prostaglandin J2	C20 H30 O4	No match	Invalid mass	No match		-18.0109	316.204	315.196	18.583	18	87.2	No matches found	Multiple matches found	DDA for preferred ion	[M-H]-1	1.79695e+07
4-Hydroxybenzylalcohol	C7 H8 O2	No results	Invalid mass	No results		-0.00157	124.051	123.044	7.891	4	87.1	No matches found	No matches found	DDA for preferred ion	[M-H]-1	1.31757e+08
N-Acetylvaline	C7 H13 N O3	No results	Invalid mass	No results		-0.00104	159.089	158.081	10.213	3	87.1	No matches found	No matches found	DDA for preferred ion	[M-H]-1	1.27969e+07
Geniposidic acid	C16 H22 O10	No match	Full match	No match		-0.00034	374.121	373.114	7.799	2	86.1	No matches found	Single match found	DDA for preferred ion	[M-H]-1	5.96965e+07
2-(acetylamino)-3-(1H-indol-3-yl)propanoic acid	C13 H14 N2 O3	Full match	Full match	Not the top hit		-0.00013	246.1	245.093	11.824	4	86	No matches found	Multiple matches found	DDA for preferred ion	[M-H]-1	2.86109e+07
(±)9(10)-DiHOME	C18 H34 O4	Full match	Full match	Partial match		-0.0002	314.246	313.239	18.419	5	85.9	No matches found	Single match found	DDA for preferred ion	[M-H]-1	5.04317e+07
9-Oxo-10(E),12(E)-octadecadienoic acid	C18 H30 O3	Not the top hit	Full match	Partial match		8e-05	294.22	293.212	19.434	6	85.9	No matches found	Multiple matches found	DDA for preferred ion	[M-H]-1	5.56892e+07
3-hydroxy-3-methylpentanedioic acid	C6 H10 O5	No match	Invalid mass	No results		21.9821	184.035	185.042	1.079	1	85.9	No matches found	No matches found	DDA for preferred ion	[M+H]+1	2.08233e+08
Prolylleucine	C11 H20 N2 O3	Full match	Full match	Partial match		-8e-05	228.147	229.155	1.494	3	85.6	No matches found	Multiple matches found	DDA for preferred ion	[M+H]+1	1.80737e+08
Naringin	C27 H32 O14	No match	Full match	Not the top hit		-0.00015	580.179	579.172	12.378	2	85.4	Multiple matches found	Single match found	DDA for preferred ion	[M-H]-1	2.21714e+07
11-dehydro Thromboxane B2	C20 H32 O6	No match	Invalid mass	No match		-18.011	350.209	349.202	14.888	18	85.3	No matches found	Multiple matches found	DDA for preferred ion	[M-H]-1	2.05509e+07
(2S)-1-Acetyl-N-[(2S)-1-amino-3-cyclohexyl-1-oxo-2-propanyl]-4-[4-(dimethylamino)benzoyl]-2-piperazinecarboxamide	C25 H37 N5 O4	No match	Invalid mass	No match		-18.0119	453.273	454.28	6.955	2	85.2	No matches found	Single match found	DDA for preferred ion	[M+H]+1	1.85837e+08
Trendione	C18 H20 O2	Not the top hit	Full match	No results		-0.00038	268.146	269.153	17.081	1	85.1	No matches found	No matches found	DDA for preferred ion	[M+H]+1	2.07057e+07
L-Phenylalanine	C9 H11 N O2	No results	Invalid mass	No results		-0.00096	165.078	164.071	5.305	2	85.1	No matches found	No matches found	DDA for preferred ion	[M-H]-1	1.28346e+07
4-Hydroxyphenylacetic acid	C8 H8 O3	No results	Invalid mass	No results		-0.00112	152.046	151.039	12.48	11	84.4	No matches found	No matches found	DDA for preferred ion	[M-H]-1	4.22218e+07
Maltotriose	C18 H32 O16	No match	Full match	Partial match		-0.0004	504.169	505.176	1.447	2	84.2	No matches found	Multiple matches found	DDA for preferred ion	[M+H]+1	1.68301e+08
N'-[6-(tert-butyl)thieno[3,2-d]pyrimidin-4-yl]-4-methylbenzohydrazide	C18 H20 N4 O S	No match	Invalid mass	No match		-18.0182	322.118	323.125	15.178	5	84	No matches found	Single match found	DDA for preferred ion	[M+H]+1	4.79672e+07
(+/-)12(13)-DiHOME	C18 H34 O4	No match	Invalid mass	No match		-18.0104	296.235	295.228	19.261	10	83.9	No matches found	Multiple matches found	DDA for preferred ion	[M-H]-1	1.86486e+07
2-Methylbenzoic acid	C8 H8 O2	No results	Invalid mass	No results		-0.00124	136.051	135.044	10.354	2	83.8	No matches found	No matches found	DDA for preferred ion	[M-H]-1	1.39689e+08
Shanzhiside methyl ester	C17 H26 O11	No match	Invalid mass	No results		46.0057	452.153	451.146	8.578	1	83.3	No matches found	No matches found	DDA for preferred ion	[M-H]-1	1.67592e+07
N-Acetylneuraminic acid	C11 H19 N O9	Not the top hit	Full match	No match		-0.00019	309.106	308.099	1.398	1	83.1	No matches found	Single match found	DDA for preferred ion	[M-H]-1	8.32689e+07
(2R)-2,3-Dihydroxypropanoic acid	C3 H6 O4	No match	Invalid mass	No results		-0.00117	106.025	165.039	1.588	1	82.9	No matches found	No matches found	DDA for preferred ion	[M-H+HAc]-1	7.38118e+08
Palmitic Acid	C16 H32 O2	No match	Invalid mass	No results		17.026	273.266	274.274	14.7	1	82.8	No matches found	No matches found	DDA for preferred ion	[M+H]+1	7.3009e+08
1,9b-Dihydroxy-6,6,9a-trimethyl-5,5a,6,7,8,9,9a,9b-octahydronaphtho[1,2-c]furan-3(1H)-one	C15 H22 O4	No match	Invalid mass	No results		21.9802	288.132	289.139	4.389	12	82.6	No matches found	No matches found	DDA for preferred ion	[M+H]+1	3.38463e+08
3-tert-Butyladipic acid	C10 H18 O4	Full match	Full match	Partial match		-0.00082	202.12	201.112	14.628	1	82.3	No matches found	Multiple matches found	DDA for preferred ion	[M-H]-1	4.17441e+07
Uridine	C9 H12 N2 O6	Not the top hit	Full match	No results		9e-05	244.07	243.062	3.594	5	82.2	No matches found	No matches found	DDA for preferred ion	[M-H]-1	4.32181e+07
13(S)-HOTrE	C18 H30 O3	Not the top hit	Full match	Partial match		0.00021	294.22	293.212	18.894	4	82.2	No matches found	Multiple matches found	DDA for preferred ion	[M-H]-1	3.45765e+07
1-[2-(1,3-Benzodioxol-5-yl)-3-methyl-1-benzofuran-5-yl]-1,2-propanediol	C19 H18 O5	No match	Invalid mass	No match		-18.0112	308.104	309.112	16.599	5	82	Single match found	Multiple matches found	DDA for preferred ion	[M+H]+1	3.94518e+07
Pyridoxal	C8 H9 N O3	No match	Invalid mass	No results		0.00328	167.062	168.069	1.369	1	82	No matches found	No matches found	DDA for preferred ion	[M+H]+1	3.29748e+07
2-Hydroxymyristic acid	C14 H28 O3	Full match	Full match	No results		-0.00026	244.204	243.196	18.01	2	81.6	No matches found	No matches found	DDA for preferred ion	[M-H]-1	3.56654e+07
Cuminaldehyde	C10 H12 O	Full match	Full match	No results		-0.00013	148.089	149.096	17.145	5	81.4	No matches found	No matches found	DDA for preferred ion	[M+H]+1	2.60268e+08
3-Piperidinophenanthro[9,10-E][1,2,4]triazine	C20 H18 N4	No match	Invalid mass	No match		0.00553	314.159	315.166	9.683	4	81.2	No matches found	Single match found	DDA for preferred ion	[M+H]+1	3.41458e+07
2-Aminooctanedioic acid	C8 H15 N O4	Full match	Full match	No results		-0.00046	189.1	188.092	9.826	1	81	No matches found	No matches found	DDA for preferred ion	[M-H]-1	6.54455e+07
Dextromethorphan	C18 H25 N O	No match	Invalid mass	No results		-0.00427	271.189	272.197	11.264	4	80.9	No matches found	No matches found	DDA for preferred ion	[M+H]+1	1.89664e+07
2-[(3S)-1-(3-Methoxybenzyl)-3-pyrrolidinyl]-1,3-benzothiazole	C19 H20 N2 O S	No match	Invalid mass	No match		0.00584	324.135	325.143	17.276	9	80.8	Multiple matches found	Multiple matches found	DDA for preferred ion	[M+H]+1	4.10195e+07
3-(3,4-dihydroxyphenyl)propanoic acid	C9 H10 O4	No results	Invalid mass	No match		-18.0104	164.048	182.081	2.898	4	80.8	No matches found	Single match found	DDA for preferred ion	[M+NH4]+1	2.37031e+09
3-Piperidinophenanthro[9,10-E][1,2,4]triazine	C20 H18 N4	No match	Invalid mass	No match		0.00559	314.159	315.166	8.481	4	80.8	No matches found	Single match found	DDA for preferred ion	[M+H]+1	4.51005e+07
N-Arachidonoyl-L-serine	C23 H37 N O4	Full match	Full match	No results		-0.00054	391.272	392.279	8.569	2	79.6	No matches found	No matches found	DDA for preferred ion	[M+H]+1	4.59232e+07
Lincomycin	C18 H34 N2 O6 S	No match	Invalid mass	No match		0.0065	406.22	405.213	11.186	3	79.4	No matches found	Multiple matches found	DDA for preferred ion	[M-H]-1	1.09997e+07
7-(3,4-dihydroxyphenyl)-5-hydroxy-1-(4-hydroxyphenyl)heptan-3-one	C19 H22 O5	No match	Invalid mass	No results		21.9812	352.128	353.135	16.716	8	79	No matches found	No matches found	DDA for preferred ion	[M+H]+1	3.13024e+07
Rifampicin	C43 H58 N4 O12	No match	Full match	No match		-0.00148	822.404	821.396	18.77	1	78.6	No matches found	Single match found	DDA for preferred ion	[M-H]-1	1.74831e+07
Acetophenone	C8 H8 O	Full match	Full match	No results		0.00025	120.058	121.065	2.15	1	78.5	No matches found	No matches found	DDA for preferred ion	[M+H]+1	7.91416e+07
N-({(2R,4S,5R)-5-[3-(3,4-Dimethoxyphenyl)-1-methyl-1H-pyrazol-5-yl]-1-azabicyclo[2.2.2]oct-2-yl}methyl)-2-ethylbutanamide	C26 H38 N4 O3	No match	Invalid mass	No match		35.9834	490.278	489.271	15.411	1	78.4	No matches found	Single match found	DDA for preferred ion	[M-H]-1	4.87236e+07
4-methoxy-6-(prop-2-en-1-yl)-2H-1,3-benzodioxole	C11 H12 O3	Full match	Full match	Partial match		0	192.079	193.086	10.843	4	77.7	No matches found	Multiple matches found	DDA for preferred ion	[M+H]+1	1.391e+08
2-Amino-1,3,4-octadecanetriol	C18 H39 N O3	Full match	Full match	Full match		-0.0005	317.293	318.3	14.753	1	77.7	No matches found	Single match found	DDA for preferred ion	[M+H]+1	5.0721e+08
Milbemycin A3 oxime	C31 H43 N O7	Not the top hit	Full match	Partial match		-0.00032	541.304	542.311	12.351	1	77.6	No matches found	Single match found	DDA for preferred ion	[M+H]+1	3.08063e+07
Oxybutynin	C22 H31 N O3	No match	Invalid mass	No match		18.01	375.24	358.237	7.18	1	77.5	No matches found	Multiple matches found	DDA for other ion	[M+H-H2O]+1	1.58695e+09
Octylphosphonic acid	C8 H19 O3 P	No match	Invalid mass	No match		-0.00163	194.106	195.113	10.781	3	77.5	No matches found	Single match found	DDA for preferred ion	[M+H]+1	5.18883e+07
α-Eleostearic acid	C18 H30 O2	Full match	Full match	Partial match		-8e-05	278.224	279.232	19.451	5	77.4	No matches found	Multiple matches found	DDA for preferred ion	[M+H]+1	1.15502e+08
5-OxoETE	C20 H30 O3	Full match	Full match	Partial match		-0.00038	318.219	319.226	16.652	16	76.9	No matches found	Multiple matches found	DDA for preferred ion	[M+H]+1	1.26363e+08
2-[(2E,6E,10Z)-14,15-Dihydroxy-11-(hydroxymethyl)-3,7,15-trimethyl-2,6,10-hexadecatrien-1-yl]-2,4,6,9-tetrahydroxy-5,7-dimethyl-1H-phenalene-1,3(2H)-dione	C35 H46 O9	No match	Invalid mass	No results		0.00565	610.32	609.313	16.238	2	76.8	No matches found	No matches found	DDA for preferred ion	[M-H]-1	2.13468e+07
Xanthosine	C10 H12 N4 O6	Full match	Full match	Partial match		0.00017	284.076	283.069	6.299	1	76.3	No matches found	Single match found	DDA for preferred ion	[M-H]-1	1.19317e+07
Kanosamine	C6 H13 N O5	No match	Invalid mass	No results		21.9819	201.061	202.069	1.173	1	76.1	No matches found	No matches found	DDA for preferred ion	[M+H]+1	3.10774e+08
Glycitein	C16 H12 O5	Full match	Full match	Not the top hit		-0.00019	284.068	285.075	15.983	14	76.1	Multiple matches found	Multiple matches found	DDA for preferred ion	[M+H]+1	1.1984e+08
Uridine	C9 H12 N2 O6	Not the top hit	Full match	No results		-0.0002	244.069	243.062	2.828	5	75.9	No matches found	No matches found	DDA for preferred ion	[M-H]-1	3.50761e+07
Geniposidic acid	C16 H22 O10	Not the top hit	Full match	No match		-0.00022	374.121	373.114	10.971	2	75.9	No matches found	Single match found	DDA for preferred ion	[M-H]-1	3.30188e+07
Oxybutynin	C22 H31 N O3	Full match	Full match	Partial match		-0.00037	357.23	358.237	8.375	1	75.8	No matches found	Multiple matches found	DDA for preferred ion	[M+H]+1	4.81876e+07
(3aS,5aS,9bR)-5a,9-dimethyl-3-methylidene-2H,3H,3aH,4H,5H,5aH,6H,7H,8H,9bH-naphtho[1,2-b]furan-2,5-dione	C15 H18 O3	No match	Invalid mass	No match		37.9539	284.08	285.087	10.382	3	75.7	No matches found	Multiple matches found	DDA for preferred ion	[M+H]+1	3.47831e+07
trans,trans-Muconic acid	C6 H6 O4	No match	Invalid mass	No results		-0.00116	142.025	141.018	6.379	2	75.5	No matches found	No matches found	DDA for preferred ion	[M-H]-1	4.5823e+07
3-[(methoxycarbonyl)amino]-2,2,3-trimethylbutanoic acid	C9 H17 N O4	Full match	Full match	No results		-0.0004	203.115	202.108	11.782	1	75.1	No matches found	No matches found	DDA for preferred ion	[M-H]-1	2.05745e+08
α,α-Trehalose	C12 H22 O11	Not the top hit	Full match	No results		-0.00057	342.116	387.114	1.336	4	75.1	No matches found	No matches found	DDA for preferred ion	[M+FA-H]-1	4.28568e+08
α,α-Trehalose	C12 H22 O11	No match	Invalid mass	No results		-60.0214	282.095	341.109	1.507	4	75.1	No matches found	No matches found	DDA for other ion	[M-H+HAc]-1	3.04115e+07
(±)9-HpODE	C18 H32 O4	Not the top hit	Full match	Partial match		0.00015	312.23	311.223	19.797	1	74.3	No matches found	Multiple matches found	DDA for preferred ion	[M-H]-1	6.72559e+06
(2E)-6-hydroxy-2-methyl-6-(4-methylphenyl)hept-2-enoic acid	C15 H20 O3	No match	Invalid mass	No match		21.9841	270.125	271.133	17.817	4	74.2	Multiple matches found	Single match found	DDA for preferred ion	[M+H]+1	7.92092e+07
1-Chlorobenzotriazole	C6 H4 Cl N3	Unused	Invalid mass	No results		-0.00095	153.008	152.001	2.069	2	73.9	No matches found	No matches found	DDA for preferred ion	[M-H]-1	3.66193e+07
N-({(2R,3S,4R,5S)-3,4-Dihydroxy-5-[2-(isopropylamino)-2-oxoethyl]tetrahydro-2-furanyl}methyl)cyclopentanecarboxamide	C16 H28 N2 O5	No match	Invalid mass	No results		35.9735	364.173	363.166	10.404	3	73.5	No matches found	No matches found	DDA for preferred ion	[M-H]-1	1.14368e+07
Trilostane	C20 H27 N O3	No match	Invalid mass	No results		18.0105	347.21	330.206	6.691	5	73.5	No matches found	No matches found	DDA for other ion	[M+H-H2O]+1	3.54936e+07
D-α-Hydroxyglutaric acid	C5 H8 O5	No match	Invalid mass	No results		-0.00112	148.036	147.029	2.642	2	73.4	No matches found	No matches found	DDA for preferred ion	[M-H]-1	2.56507e+08
Tanshinone IIA	C19 H18 O3	Full match	Full match	Partial match		-7e-05	294.126	295.133	18.073	7	73.3	No matches found	Multiple matches found	DDA for preferred ion	[M+H]+1	9.07159e+07
N-[2-(methylthio)-1,3-benzothiazol-6-yl]-2-(trifluoromethyl)benzamide	C16 H11 F3 N2 O S2	No match	Invalid mass	No results		-0.00448	368.022	369.029	7.891	3	73.1	No matches found	No matches found	DDA for preferred ion	[M+H]+1	7.68462e+07
N-Acetyl-DL-norvaline	C7 H13 N O3	No results	Invalid mass	No results		-0.00107	159.088	158.081	8.294	3	72.9	No matches found	No matches found	DDA for preferred ion	[M-H]-1	8.32382e+07
(+/-)9-HpODE	C18 H32 O4	Full match	Full match	Partial match		-0.00012	312.23	311.223	17.968	3	72.8	No matches found	Multiple matches found	DDA for preferred ion	[M-H]-1	1.19302e+08
3',4'-Dihydroxyphenylacetone	C9 H10 O3	Full match	Full match	Partial match		5e-05	166.063	149.06	7.856	2	72.6	No matches found	Multiple matches found	DDA for preferred ion	[M+H-H2O]+1	9.36192e+07
L-(+)-Tartaric acid	C4 H6 O6	No match	Invalid mass	No results		-0.00121	150.015	149.008	1.648	2	72.6	No matches found	No matches found	DDA for preferred ion	[M-H]-1	1.49359e+08
2-(3-{[3-(Tetrahydro-2H-pyran-4-ylamino)-3-oxetanyl]methyl}-1,2-oxazol-5-yl)ethanol	C14 H22 N2 O4	No match	Invalid mass	No match		0.00376	282.162	283.169	19.619	1	72.6	No matches found	Single match found	DDA for preferred ion	[M+H]+1	2.08416e+08
7-Hydroxycoumarine	C9 H6 O3	Full match	Full match	No results		-0.00018	162.032	163.039	13.452	3	72.5	No matches found	No matches found	DDA for preferred ion	[M+H]+1	1.8104e+09
D-(-)-Glutamine	C5 H10 N2 O3	No results	Invalid mass	No results		-0.00129	146.068	145.061	1.27	1	72.3	No matches found	No matches found	DDA for preferred ion	[M-H]-1	7.11189e+08
N~5~-(1,3,5-trimethyl-1H-pyrazol-4-yl)-1H-1,2,4-triazole-3,5-diamine	C8 H13 N7	No match	Invalid mass	No match		0.00275	207.126	208.133	5.707	9	72.1	No matches found	Single match found	DDA for preferred ion	[M+H]+1	6.98672e+07
2,4,6-Trihydroxyacetophenone	C8 H8 O4	No match	Invalid mass	No results		-0.001	168.041	167.034	7.697	11	72.1	No matches found	No matches found	DDA for preferred ion	[M-H]-1	1.67624e+07
5-[4-(3-hydroxy-4-methoxyphenyl)-hexahydrofuro[3,4-c]furan-1-yl]-2-methoxyphenol	C20 H22 O6	No match	Invalid mass	No match		-50.0373	308.104	341.138	13.653	4	72	Single match found	Multiple matches found	DDA for other ion	[M+H+MeOH]+1	1.06463e+08
16α-Hydroxyestrone	C18 H22 O3	Full match	Full match	Partial match		-5e-05	286.157	285.15	16.892	1	71.9	No matches found	Multiple matches found	DDA for preferred ion	[M-H]-1	1.10889e+07
3-(tert-Butyl)-N-[4-(2,3-dihydroimidazo[2,1-b][1,3]thiazol-6-yl)phenyl]-1-methyl-1H-pyrazole-5-carboxamide	C20 H23 N5 O S	No match	Full match	No results		0.00117	381.163	380.156	7.645	2	71.8	No matches found	No matches found	DDA for preferred ion	[M-H]-1	2.51357e+07
Catechin	C15 H14 O6	No match	Invalid mass	No results		0.00356	290.083	289.075	20.619	2	71.8	No matches found	No matches found	DDA for preferred ion	[M-H]-1	2.62659e+08
2'-Deoxyinosine	C10 H12 N4 O4	No match	Invalid mass	No results		-0.00146	252.084	251.077	2.832	1	71.8	No matches found	No matches found	DDA for preferred ion	[M-H]-1	3.58823e+08
Apocynin	C9 H10 O3	No match	Invalid mass	No match		18.0106	184.074	167.07	8.982	2	71.5	No matches found	Multiple matches found	DDA for other ion	[M+H-H2O]+1	7.5301e+07
2-(3-{[3-(Tetrahydro-2H-pyran-4-ylamino)-3-oxetanyl]methyl}-1,2-oxazol-5-yl)ethanol	C14 H22 N2 O4	No match	Invalid mass	No match		0.00356	282.162	283.169	23.978	1	71.2	No matches found	Single match found	DDA for preferred ion	[M+H]+1	2.66913e+07
3,4-Dihydroxyphenylpropionic acid	C9 H10 O4	No match	Invalid mass	No match		-18.0106	164.047	165.055	12.084	4	71	No matches found	Single match found	DDA for preferred ion	[M+H]+1	6.87593e+08
Apocynin	C9 H10 O3	Full match	Full match	Partial match		-0.00011	166.063	167.07	14.292	2	70.6	No matches found	Multiple matches found	DDA for preferred ion	[M+H]+1	7.57824e+07
Coumatetralyl	C19 H16 O3	Full match	Full match	Partial match		-0.00026	292.11	293.117	19.029	4	70.5	Multiple matches found	Multiple matches found	DDA for preferred ion	[M+H]+1	3.25622e+07
(3R,6R)-6-{[4-(2-Hydroxyethyl)-1H-1,2,3-triazol-1-yl]methyl}-N-(3-pyridinylmethyl)quinuclidine-3-carboxamide	C19 H26 N6 O2	No match	Invalid mass	No results		35.9731	406.185	407.192	10.802	4	70.4	No matches found	No matches found	DDA for preferred ion	[M+H]+1	5.14421e+07
(3-hydroxy-4-{[(2S,3R,4S,5S,6R)-3,4,5-trihydroxy-6-(hydroxymethyl)oxan-2-yl]oxy}phenyl)methyl 4-hydroxy-3,5-dimethoxybenzoate	C22 H26 O12	No match	Full match	No results		-0.00035	482.142	481.135	10.862	1	70.2	No matches found	No matches found	DDA for preferred ion	[M-H]-1	1.92342e+08
(2E)-3-(4-methoxy-2-{[(2S,3R,4S,5S,6R)-3,4,5-trihydroxy-6-(hydroxymethyl)oxan-2-yl]oxy}phenyl)prop-2-enoic acid	C16 H20 O9	No match	Invalid mass	No results		17.0263	373.137	374.144	9.451	1	70.1	No matches found	No matches found	DDA for preferred ion	[M+H]+1	1.52218e+07
4-{5-[(4-methylphenyl)methylene]-4-oxo-2-thioxo-1,3-thiazolan-3-yl}-N-(1,3-thiazol-2-yl)benzenesulfonamide	C20 H15 N3 O3 S4	No match	Invalid mass	No results		-136.836	336.164	337.171	1.334	8	69.6	No matches found	No matches found	DDA for preferred ion	[M+H]+1	3.04454e+08
4-(2-chloro-6-fluorobenzyl)-3,5-dimethyl-4-prop-2-ynyl-4H-pyrazole	C15 H14 Cl F N2	No match	Invalid mass	No results		-0.0047	276.078	277.086	18.541	4	69.5	No matches found	No matches found	DDA for preferred ion	[M+H]+1	6.85522e+08
2-(ethylthio)-6-methyl-5-(2-methylallyl)pyrimidin-4-ol	C11 H16 N2 O S	No match	Invalid mass	No results		-0.0038	224.095	225.102	14.117	4	69.3	No matches found	No matches found	DDA for preferred ion	[M+H]+1	1.62913e+08
L(-)-Pipecolinic acid	C6 H11 N O2	No match	Invalid mass	No results		18.0107	147.09	130.086	1.492	4	69.3	No matches found	No matches found	DDA for other ion	[M+H-H2O]+1	2.32904e+08
Octylphosphonic acid	C8 H19 O3 P	No match	Invalid mass	No match		-0.00151	194.106	195.113	7.964	3	68.9	No matches found	Single match found	DDA for preferred ion	[M+H]+1	2.3459e+08
di(3-pyridyl) 5-(tert-butyl)isophthalate	C22 H20 N2 O4	No match	Invalid mass	No results		-0.0045	376.138	377.145	10.959	7	68.8	No matches found	No matches found	DDA for preferred ion	[M+H]+1	1.33761e+08
4-{3-[(3,4-dihydroxyphenyl)methyl]-2-methylbutyl}benzene-1,2-diol	C18 H22 O4	No match	Invalid mass	No match		21.9839	324.136	325.143	18.02	9	68.7	Multiple matches found	Multiple matches found	DDA for preferred ion	[M+H]+1	1.52432e+08
Methyl 1-(hexopyranosyloxy)-7-hydroxy-7-(hydroxymethyl)-1,4a,7,7a-tetrahydrocyclopenta[c]pyran-4-carboxylate	C17 H24 O11	No match	Full match	No results		2e-05	404.132	403.125	10.222	1	68.7	No matches found	No matches found	DDA for preferred ion	[M-H]-1	1.29654e+07
Galactonic acid	C6 H12 O7	Full match	Full match	No results		-0.00095	196.057	195.05	1.517	5	68.2	No matches found	No matches found	DDA for preferred ion	[M-H]-1	7.05141e+08
6-Acetylcodeine	C20 H23 N O4	Full match	Full match	No results		-0.00033	341.162	342.17	8.881	4	68	No matches found	No matches found	DDA for preferred ion	[M+H]+1	8.34131e+08
(±)-Abscisic acid	C15 H20 O4	No match	Invalid mass	No match		21.9802	286.116	287.124	5.324	9	68	No matches found	Single match found	DDA for preferred ion	[M+H]+1	1.23801e+08
1,6-Bis-O-[(2E)-3-(4-hydroxyphenyl)-2-propenoyl]-β-D-glucopyranose	C24 H24 O10	No match	Full match	Partial match		-0.00052	472.136	471.129	13.963	1	67.8	Single match found	Multiple matches found	DDA for preferred ion	[M-H]-1	4.28444e+07
4-(4-{5-[(2S)-1-Methyl-2-pyrrolidinyl]-1,2,4-oxadiazol-3-yl}-2-pyridinyl)morpholine	C16 H21 N5 O2	No match	Invalid mass	No results		315.164	630.334	316.174	5.468	1	67.7	No matches found	No matches found	DDA for other ion	[M+2H]+2	9.95818e+07
3-hydroxy-3-(2-pyridylmethyl)indolin-2-one	C14 H12 N2 O2	No results	Invalid mass	No results		-131.036	109.054	241.097	9.812	6	67.6	No matches found	No matches found	DDA for other ion	[2M+Na]+1	1.66963e+08
(2E)-4-Hydroxy-3,7-dimethyl-2,6-octadien-1-yl beta-D-glucopyranoside	C16 H28 O7	Not the top hit	Full match	Partial match		-0.00022	332.183	377.181	11.547	3	67.5	No matches found	Multiple matches found	DDA for other ion	[M+FA-H]-1	9.82858e+07
2-oxa-4-azatetracyclo[6.3.1.1~6,10~.0~1,5~]tridecan-3-one	C11 H15 N O2	No match	Invalid mass	No match		-17.0264	176.084	194.118	5.244	7	66.8	No matches found	Multiple matches found	DDA for other ion	[M+NH4]+1	1.69129e+08
4-Oxo-3,4-dihydroquinazoline-2-carbohydrazide	C9 H8 N4 O2	No match	Invalid mass	No results		-0.00402	204.061	205.068	1.309	1	66.4	No matches found	No matches found	DDA for preferred ion	[M+H]+1	1.54287e+10
Muramic acid	C9 H17 N O7	Not the top hit	Full match	No results		-0.00039	251.1	252.107	1.365	1	66.4	No matches found	No matches found	DDA for preferred ion	[M+H]+1	1.26648e+08
(2R)-2-[(2R,5S)-5-[(2S)-2-hydroxybutyl]oxolan-2-yl]propanoic acid	C11 H20 O4	No match	Invalid mass	No match		-32.0264	184.11	217.143	13.448	4	66.3	No matches found	Multiple matches found	DDA for other ion	[M+H+MeOH]+1	8.55169e+07
2,3-dinor Prostaglandin E1	C18 H30 O5	No match	Invalid mass	No match		-18.0104	308.199	307.192	18.35	2	66	No matches found	Multiple matches found	DDA for preferred ion	[M-H]-1	1.15453e+07
Tobramycin	C18 H37 N5 O9	No match	Invalid mass	No results		-0.00719	467.252	468.259	7.425	2	65.9	No matches found	No matches found	DDA for preferred ion	[M+H]+1	2.26198e+08
5,7-dihydroxy-2-(2,3,4-trihydroxyphenyl)-4H-chromen-4-one	C15 H10 O7	Not the top hit	Full match	Partial match		-0.00031	302.042	303.05	12.447	10	65.8	Multiple matches found	Multiple matches found	DDA for preferred ion	[M+H]+1	6.29245e+07
2-Hydroxyphenylalanine	C9 H11 N O3	Full match	Full match	Partial match		0.00012	181.074	182.081	9.739	3	65.5	No matches found	Single match found	DDA for preferred ion	[M+H]+1	1.31123e+08
D-(-)-Mannitol	C6 H14 O6	No results	Invalid mass	No results		-0.00109	182.078	181.071	1.33	3	65.4	No matches found	No matches found	DDA for preferred ion	[M-H]-1	1.0019e+10
UR-144 5-pentanoic acid metabolite	C21 H27 N O3	No match	Invalid mass	No results		-0.00421	341.195	342.202	11.995	1	65.1	No matches found	No matches found	DDA for preferred ion	[M+H]+1	2.60267e+07
16α-Hydroxyestrone	C18 H22 O3	Full match	Full match	Partial match		-0.00052	286.156	287.164	18.447	5	64.6	No matches found	Multiple matches found	DDA for preferred ion	[M+H]+1	6.53601e+08
Bisphenol A	C15 H16 O2	No match	Invalid mass	No results		-0.00451	228.111	227.103	8.021	1	63.9	No matches found	No matches found	DDA for preferred ion	[M-H]-1	7.58718e+07
4-{3-[(3,4-dihydroxyphenyl)methyl]-2-methylbutyl}benzene-1,2-diol	C18 H22 O4	No match	Invalid mass	No match		21.984	324.136	325.143	20.032	9	63.9	Multiple matches found	Multiple matches found	DDA for preferred ion	[M+H]+1	1.10547e+08
Acipimox	C6 H6 N2 O3	No match	Invalid mass	No results		-0.00237	154.035	155.043	1.251	2	63.8	No matches found	No matches found	DDA for preferred ion	[M+H]+1	1.32743e+08
N-Palmitoyl taurine	C18 H37 N O4 S	No match	Invalid mass	No match		-0.00374	363.241	364.248	6.916	1	63.7	No matches found	Multiple matches found	DDA for preferred ion	[M+H]+1	1.58086e+08
N-{4-[(2R,3R)-3-(Hydroxymethyl)-5-oxo-2-morpholinyl]phenyl}acetamide	C13 H16 N2 O4	No match	Invalid mass	No match		21.9843	286.095	287.103	10.165	3	63.6	No matches found	Multiple matches found	DDA for preferred ion	[M+H]+1	3.13318e+07
Endothal	C8 H10 O5	Not the top hit	Full match	Partial match		-0.00084	186.052	185.045	6.625	1	63.4	No matches found	Multiple matches found	DDA for preferred ion	[M-H]-1	3.84738e+07
Stearoyl Ethanolamide	C20 H41 N O2	No match	Invalid mass	No results		-18.0111	309.303	310.31	23	2	63.3	No matches found	No matches found	DDA for preferred ion	[M+H]+1	1.35664e+09
Cinchonidine	C19 H22 N2 O	No match	Invalid mass	No results		-0.00388	294.169	295.177	6.658	8	63.1	No matches found	No matches found	DDA for preferred ion	[M+H]+1	5.39823e+07
1-phenyl-5-propyl-N-[4-(trifluoromethyl)phenyl]-1H-pyrazole-4-carboxamide	C20 H18 F3 N3 O	No match	Invalid mass	No results		-0.00301	373.137	372.13	9.757	2	63	No matches found	No matches found	DDA for preferred ion	[M-H]-1	3.47829e+07
Dihomo-γ-linolenic acid ethyl ester	C22 H38 O2	No match	Invalid mass	No results		6.01017	340.297	341.305	22.837	1	63	No matches found	No matches found	DDA for preferred ion	[M+H]+1	3.19544e+07
N-[(1S,2S,8S,8aS)-7-{(2S)-1-[(3,4-Dimethoxybenzyl)amino]-1-oxo-2-propanyl}-8-hydroxy-1,4a-dimethyldecahydro-2-naphthalenyl]-2-pyridinecarboxamide	C30 H41 N3 O5	No match	Invalid mass	No match		-18.0005	505.304	506.311	9.039	1	62.8	No matches found	Multiple matches found	DDA for preferred ion	[M+H]+1	2.31747e+07
16-Hydroxyhexadecanoic acid	C16 H32 O3	Full match	Full match	No results		0.00016	272.235	271.228	21.083	1	62.7	No matches found	No matches found	DDA for preferred ion	[M-H]-1	1.87012e+07
4-oxododecanedioic acid	C12 H20 O5	Not the top hit	Full match	Partial match		-0.00026	244.131	245.138	12.952	4	62.4	No matches found	Multiple matches found	DDA for preferred ion	[M+H]+1	4.00701e+07
5-Hydroxyindole-3-acetic acid	C10 H9 N O3	No match	Invalid mass	No results		17.0266	208.085	192.066	5.907	1	62.4	No matches found	No matches found	DDA for other ion	[M+H-NH3]+1	5.96612e+07
7-Hydroxycoumarine	C9 H6 O3	Full match	Full match	No results		-6e-05	162.032	163.039	8.632	3	62.2	No matches found	No matches found	DDA for preferred ion	[M+H]+1	3.69888e+08
(2S)-2-(2-hydroxypropan-2-yl)-2H,3H,7H-furo[3,2-g]chromen-7-one	C14 H14 O4	Full match	Full match	Partial match		-0.00026	246.089	247.096	14.77	5	62	No matches found	Multiple matches found	DDA for preferred ion	[M+H]+1	3.86654e+07
N-[3-(2-methylpyrimidin-4-yl)phenyl]-N'-phenylurea	C18 H16 N4 O	No match	Invalid mass	No match		-32.0207	272.112	256.092	1.49	1	62	No matches found	Single match found	DDA for other ion	[M+H-NH3]+1	2.14478e+07
Esculetin	C9 H6 O4	No match	Invalid mass	No match		18.0104	196.037	179.034	7.051	1	61.9	No matches found	Multiple matches found	DDA for other ion	[M+H-H2O]+1	9.34438e+07
4-[4-(tert-butyl)-1,3-thiazol-2-yl]benzaldehyde 1-[2-nitro-4-(trifluoromethyl)phenyl]hydrazone	C21 H19 F3 N4 O2 S	No match	Invalid mass	No results		0.00357	448.122	447.114	8.861	1	61.8	No matches found	No matches found	DDA for preferred ion	[M-H]-1	1.07698e+08
Kanosamine	C6 H13 N O5	No match	Invalid mass	No match		21.9841	201.063	234.097	1.361	1	61.8	No matches found	Single match found	DDA for preferred ion	[M+H+MeOH]+1	2.3691e+08
Aspartame	C14 H18 N2 O5	Full match	Full match	Partial match		-2e-05	294.122	295.129	9.17	1	61.8	No matches found	Multiple matches found	DDA for preferred ion	[M+H]+1	5.05363e+07
CAPSO	C9 H19 N O4 S	No match	Invalid mass	No match		-0.00369	237.1	236.092	12.347	2	61.4	No matches found	Multiple matches found	DDA for preferred ion	[M-H]-1	1.28127e+08
D-Saccharic acid	C6 H10 O8	No match	Invalid mass	No match		-46.0062	164.031	209.03	1.602	1	61.4	No matches found	Single match found	DDA for other ion	[M+FA-H]-1	2.17828e+08
4-Methylumbelliferone hydrate	C10 H8 O3	Full match	Full match	Partial match		-7e-05	176.047	177.055	12.784	5	61	No matches found	Multiple matches found	DDA for preferred ion	[M+H]+1	1.14271e+08
5-chloro-3-methyl-N'-[(2-methylimidazo[1,2-a]pyridin-3-yl)carbonyl]-1-benzothiophene-2-sulfonohydrazide	C18 H15 Cl N4 O3 S2	No match	Invalid mass	No results		0.0053	434.033	435.04	6.574	1	60.9	No matches found	No matches found	DDA for preferred ion	[M+H]+1	1.85898e+08
4-Methylumbelliferone hydrate	C10 H8 O3	Full match	Full match	Partial match		-0.00018	176.047	177.054	14.593	5	60.7	No matches found	Multiple matches found	DDA for preferred ion	[M+H]+1	5.29919e+08
3-(2,6-Dioxocyclohexyl)propanenitrile	C9 H11 N O2	Full match	Full match	No results		-1e-05	165.079	166.086	10.022	2	60.5	No matches found	No matches found	DDA for preferred ion	[M+H]+1	2.16788e+08
2-Anisic acid	C8 H8 O3	No results	Invalid mass	No results		-0.00109	152.046	151.039	7.059	11	60.3	No matches found	No matches found	DDA for preferred ion	[M-H]-1	2.14576e+08
3-(1-hydroxyethyl)-2,3,6,7,8,8a-hexahydropyrrolo[1,2-a]pyrazine-1,4-dione	C9 H14 N2 O3	No match	Invalid mass	No results		-32.0261	166.074	199.108	5.7	1	60.2	No matches found	No matches found	DDA for other ion	[M+H+MeOH]+1	1.10032e+08
2-(2-pyridyl)-2-{2-[4-(trifluoromethoxy)phenyl]hydrazono}acetonitrile	C14 H9 F3 N4 O	No match	Invalid mass	No results		0.0047	306.078	305.07	12.817	2	59.4	No matches found	No matches found	DDA for preferred ion	[M-H]-1	1.72595e+07
4-Hydroxy-3- methoxyphenylglycol sulfate	C9 H12 O7 S	Full match	Full match	No results		-6e-05	264.03	263.023	11.216	1	59.1	No matches found	No matches found	DDA for preferred ion	[M-H]-1	1.64073e+08
Crotetamide	C12 H22 N2 O2	Full match	Full match	Partial match		-0.00046	226.168	227.175	14.22	1	58.6	No matches found	Single match found	DDA for preferred ion	[M+H]+1	4.35075e+07
2-Aminoflubendazole	C14 H10 F N3 O	No match	Invalid mass	No results		0.00475	255.086	256.093	3.168	5	58.4	No matches found	No matches found	DDA for preferred ion	[M+H]+1	2.16216e+08
1-(3,4-dihydroxyphenyl)-6,7-dihydroxy-1,2-dihydronaphthalene-2,3-dicarboxylic acid	C18 H14 O8	No match	Invalid mass	No match		-18.0112	340.058	341.065	13.368	1	58.3	Multiple matches found	Multiple matches found	DDA for preferred ion	[M+H]+1	4.60054e+08
PharmaGSID 48511	C27 H35 F2 N7 O3	No match	Invalid mass	No results		0.00588	543.283	544.29	10.891	3	58.2	No matches found	No matches found	DDA for preferred ion	[M+H]+1	8.623e+07
3-(4-Methylbenzoyl)acrylic acid	C11 H10 O3	Full match	Full match	Partial match		-2e-05	190.063	191.07	7.851	3	58.2	No matches found	Multiple matches found	DDA for preferred ion	[M+H]+1	8.47097e+07
2-(4-Hydroxyphenyl)ethyl 6-O-[(2R,3R,4R)-3,4-dihydroxy-4-(hydroxymethyl)tetrahydro-2-furanyl]-beta-D-glucopyranoside	C19 H28 O11	No match	Full match	No match		0	432.163	477.161	10.982	2	57.8	No matches found	Single match found	DDA for preferred ion	[M+FA-H]-1	1.48829e+07
N-Acetyl-DL-glutamic acid	C7 H11 N O5	Full match	Full match	No results		-0.00027	189.063	188.056	3.162	1	57.7	No matches found	No matches found	DDA for preferred ion	[M-H]-1	1.20229e+08
N-benzyl-N-isopropyl-N'-[4-(trifluoromethoxy)phenyl]urea	C18 H19 F3 N2 O2	No match	Invalid mass	No results		-0.00314	352.137	351.129	10.799	1	57.6	No matches found	No matches found	DDA for preferred ion	[M-H]-1	6.08288e+07
Muscone	C16 H30 O	Full match	Full match	Partial match		-0.00046	238.229	239.236	21.925	1	57.6	No matches found	Multiple matches found	DDA for preferred ion	[M+H]+1	1.08201e+08
(1aS,1bS,2S,5aR,6S,6aS)-2-(beta-D-Glucopyranosyloxy)-1a-(hydroxymethyl)-1a,1b,2,5a,6,6a-hexahydrooxireno[4,5]cyclopenta[1,2-c]pyran-6-yl benzoate	C22 H26 O11	Not the top hit	Full match	Partial match		-0.00034	466.147	511.145	12.081	1	57.4	Multiple matches found	No matches found	DDA for preferred ion	[M+FA-H]-1	5.65025e+08
(1S,4aS,7S,7aS)-7-Hydroxy-1-{[6-O-(4-hydroxybenzoyl)-β-D-glucopyranosyl]oxy}-7-methyl-1,4a,5,6,7,7a-hexahydrocyclopenta[c]pyran-4-carboxylic acid	C23 H28 O12	No match	Full match	Partial match		8e-05	496.158	495.151	9.743	1	57.4	No matches found	Multiple matches found	DDA for preferred ion	[M-H]-1	1.96498e+08
MCOPPB	C26 H40 N4	No match	Invalid mass	No results		-0.00457	408.321	409.328	24.419	1	57.2	No matches found	No matches found	DDA for preferred ion	[M+H]+1	1.1941e+08
Alprazolam	C17 H13 Cl N4	No match	Invalid mass	No match		-0.00325	308.08	309.087	15.015	4	57.1	No matches found	Single match found	DDA for preferred ion	[M+H]+1	8.554e+07
N-Desmethylclomipramine	C18 H21 Cl N2	No match	Invalid mass	No match		0.00406	300.143	301.151	6.844	2	57.1	No matches found	Single match found	DDA for preferred ion	[M+H]+1	2.20863e+07
Ethyl 1-[(5-{[(4-chlorobenzoyl)amino]methyl}-2-thienyl)sulfonyl]-4-piperidinecarboxylate	C20 H23 Cl N2 O5 S2	No match	Full match	No results		-0.00062	470.073	469.066	5.031	3	57	No matches found	No matches found	DDA for preferred ion	[M-H]-1	1.88084e+07
2-Acetyl-4-nitroindane-1,3-dione	C11 H7 N O5	No match	Invalid mass	No results		0.00295	233.035	232.028	8.811	1	56.7	No matches found	No matches found	DDA for preferred ion	[M-H]-1	1.40962e+08
α-Ergocryptine	C32 H41 N5 O5	No match	Invalid mass	No results		-18.0125	557.298	558.306	11.946	1	56.7	No matches found	No matches found	DDA for preferred ion	[M+H]+1	1.5382e+08
N-{4-[(2R,3R)-3-(Hydroxymethyl)-4-isobutyl-5-oxo-2-morpholinyl]phenyl}-2-methyl-1-propanesulfonamide	C19 H30 N2 O5 S	No match	Invalid mass	No match		37.9483	436.136	437.143	18.717	2	56.7	Multiple matches found	Multiple matches found	DDA for preferred ion	[M+H]+1	3.12504e+07
N-(1-benzothiophen-3-yl)-4-[5-(trifluoromethyl)-2-pyridinyl]tetrahydro-1(2H)-pyrazinecarboxamide	C19 H17 F3 N4 O S	No match	Invalid mass	No results		0.00352	406.111	405.104	7.084	1	56.6	No matches found	No matches found	DDA for preferred ion	[M-H]-1	6.66196e+07
4-(2-Furyl)-6-(methylthio)-2-tetrahydro-1H-pyrrol-1-ylpyrimidine-5-carbonitrile	C14 H14 N4 O S	No match	Invalid mass	No match		-0.00498	286.084	287.091	12.086	10	56.5	Multiple matches found	Multiple matches found	DDA for preferred ion	[M+H]+1	1.14308e+08
(3beta,5xi,9xi)-28-Hydroxy-28-oxoolean-12-en-3-yl beta-D-galactopyranosyl-(1-3)-[beta-D-glucopyranosyl-(1-2)]-beta-D-glucopyranosiduronic acid	C48 H76 O19	Not the top hit	Full match	No results		4e-05	956.498	955.491	20.573	3	56.5	No matches found	No matches found	DDA for preferred ion	[M-H]-1	8.26529e+06
N1-[4-(cyanomethyl)phenyl]-4-chlorobenzamide	C15 H11 Cl N2 O	No match	Invalid mass	No match		-0.00338	270.053	269.046	17.147	5	56.3	Multiple matches found	Multiple matches found	DDA for preferred ion	[M-H]-1	6.17982e+07
5-Hydroxyindole-3-acetic acid	C10 H9 N O3	Full match	Full match	Partial match		-0.00015	191.058	192.065	10.619	1	56.3	No matches found	Single match found	DDA for preferred ion	[M+H]+1	9.13549e+07
3-hydroxy-6-methoxy-2-phenyl-4H-chromen-4-one	C16 H12 O4	No match	Invalid mass	No results		-18.011	250.063	251.07	17.427	1	55.8	No matches found	No matches found	DDA for preferred ion	[M+H]+1	1.92568e+08
(3aS,5aS,9bR)-5a,9-dimethyl-3-methylidene-2H,3H,3aH,4H,5H,5aH,6H,7H,8H,9bH-naphtho[1,2-b]furan-2,5-dione	C15 H18 O3	No match	Invalid mass	No match		37.954	284.08	285.087	11.79	3	55.7	No matches found	Multiple matches found	DDA for preferred ion	[M+H]+1	1.25625e+08
6-Chloro-N2,N3-diethylquinoxaline-2,3-diamine	C12 H15 Cl N4	No match	Invalid mass	No match		-0.00358	250.095	251.102	10.527	1	55.5	No matches found	Multiple matches found	DDA for preferred ion	[M+H]+1	6.63522e+07
N2-tetrahydrofuran-2-ylmethyl-4-(4-fluorophenyl)-1,3-thiazol-2-amine	C14 H15 F N2 O S	No match	Invalid mass	No match		0.00485	278.094	279.101	17.614	1	55.2	Single match found	Single match found	DDA for preferred ion	[M+H]+1	1.23156e+09
Gibberellin A7	C19 H22 O5	No match	Invalid mass	No match		-60.0213	270.125	329.139	15.768	1	55	Multiple matches found	Single match found	DDA for other ion	[M-H+HAc]-1	5.37029e+07
Amobarbital	C11 H18 N2 O3	Full match	Full match	Partial match		-0.00019	226.132	227.139	9.634	2	55	No matches found	Multiple matches found	DDA for preferred ion	[M+H]+1	4.27123e+08
Sudan IV	C24 H20 N4 O	No match	Invalid mass	No match		-32.0207	348.143	381.176	7.158	6	54.5	No matches found	Single match found	DDA for other ion	[M+H+MeOH]+1	3.07481e+07
1,7-Bis(4-hydroxyphenyl)-3,5-heptanediol	C19 H24 O4	Full match	Full match	Partial match		0	316.167	315.16	18.825	1	54.4	No matches found	Multiple matches found	DDA for preferred ion	[M-H]-1	5.21024e+07
1,7-bis(4-hydroxyphenyl)heptan-3-one	C19 H22 O3	No match	Invalid mass	No match		21.9758	320.133	321.14	1.341	8	54.3	No matches found	Single match found	DDA for preferred ion	[M+H]+1	1.07932e+08
N4-Benzoyl-2',3'-dideoxycytidine	C16 H17 N3 O4	Not the top hit	Full match	Partial match		3e-05	315.122	316.129	11.614	1	54	No matches found	Multiple matches found	DDA for preferred ion	[M+H]+1	1.17055e+07
N-(3-Hydroxypropyl)-phthalimide	C11 H11 N O3	Full match	Full match	Partial match		8e-05	205.074	206.081	5.891	5	54	No matches found	Multiple matches found	DDA for preferred ion	[M+H]+1	1.00015e+08
N1,N2-dicyclohexylethanedithioamide	C14 H24 N2 S2	No match	Invalid mass	No match		0.00286	284.141	285.148	15.484	1	54	Single match found	Multiple matches found	DDA for preferred ion	[M+H]+1	6.20485e+07
(3beta,5xi,6alpha,9xi,12beta)-20-(beta-D-Glucopyranosyloxy)-3,12-dihydroxydammar-24-en-6-yl beta-D-glucopyranoside	C42 H72 O14	No match	Invalid mass	No results		46.006	846.498	845.491	15.45	2	54	No matches found	No matches found	DDA for preferred ion	[M-H]-1	1.46652e+07
N-Acetyldopamine	C10 H13 N O3	Full match	Full match	Partial match		6e-05	195.09	196.097	8.211	2	53.9	No matches found	Multiple matches found	DDA for preferred ion	[M+H]+1	8.00501e+07
α-Ergocryptine	C32 H41 N5 O5	No match	Invalid mass	No results		-18.0127	557.298	558.305	11.155	1	53.9	No matches found	No matches found	DDA for preferred ion	[M+H]+1	1.04625e+08
1-(4-hydroxyphenyl)propane-1,2-diol	C9 H12 O3	No match	Invalid mass	No match		-18.0106	150.068	151.075	10.844	4	53.8	No matches found	Single match found	DDA for preferred ion	[M+H]+1	1.49019e+08
1-{[4-Hydroxy-6-(methoxymethyl)pyrimidin-2-yl]thio}-3,3-dimethylbutan-2-one	C12 H18 N2 O3 S	No match	Invalid mass	No match		-0.00342	270.1	269.093	13.44	1	53.8	No matches found	Multiple matches found	DDA for preferred ion	[M-H]-1	7.57597e+07
1-Benzyl-3-[2-(2-furyl)vinyl]-4,5-dihydro-1H-pyrazole	C16 H16 N2 O	No match	Invalid mass	No results		-0.00418	252.122	253.129	6.016	1	53.3	No matches found	No matches found	DDA for preferred ion	[M+H]+1	1.7082e+08
Asperulosidic acid	C18 H24 O12	No match	Full match	No results		-0.00026	432.127	431.119	9.338	2	53.2	No matches found	No matches found	DDA for preferred ion	[M-H]-1	1.30003e+08
N'-(2-chlorobenzoyl)-N,N-dimethylhydrazonoformamide	C10 H12 Cl N3 O	No match	Invalid mass	No match		-0.00332	225.064	226.071	8.393	1	52.9	No matches found	Multiple matches found	DDA for preferred ion	[M+H]+1	9.18425e+07
(2R)-1-(5-hydroxy-3-methylpentyl)-2,5,5,8a-tetramethyl-decahydronaphthalen-2-ol	C20 H38 O2	No match	Invalid mass	No results		17.0263	327.313	350.303	20.731	1	52.8	No matches found	No matches found	DDA for preferred ion	[M+Na]+1	4.60272e+06
2-(1,3-Benzodioxol-5-yl)-4,5,6,7-tetramethyl-1H-benzimidazole	C18 H18 N2 O2	No match	Invalid mass	No results		-0.00522	294.132	293.124	9.868	2	52.7	No matches found	No matches found	DDA for preferred ion	[M-H]-1	1.66674e+07
N-Acetyldopamine	C10 H13 N O3	Full match	Full match	Partial match		0.00015	195.09	196.097	6.781	2	52.7	No matches found	Multiple matches found	DDA for preferred ion	[M+H]+1	1.41185e+08
2-[(2S,3R,4S,5R)-5-{[(3-Chlorobenzyl)amino]methyl}-3,4-dihydroxytetrahydro-2-furanyl]-N-cyclopropylacetamide	C17 H23 Cl N2 O4	No match	Invalid mass	No results		35.9816	390.116	389.109	4.954	1	52.5	No matches found	No matches found	DDA for preferred ion	[M-H]-1	7.23907e+08
N-({(2R,4S,5S)-5-[(4-Benzyl-1-piperidinyl)methyl]-1-azabicyclo[2.2.2]oct-2-yl}methyl)-4-(trifluoromethyl)benzamide	C29 H36 F3 N3 O	No match	Invalid mass	No results		-0.00282	499.278	498.271	8.301	1	52.1	No matches found	No matches found	DDA for preferred ion	[M-H]-1	4.76852e+07
5-[4-(tert-butyl)phenoxy]-6-nitroisoindoline-1,3-dione	C18 H16 N2 O5	No match	Invalid mass	No results		-0.00251	340.103	339.096	1.946	1	52	No matches found	No matches found	DDA for preferred ion	[M-H]-1	2.49453e+07
2-(1,3-Benzodioxol-5-yl)-4,5,6,7-tetramethyl-1H-benzimidazole	C18 H18 N2 O2	No match	Invalid mass	No results		-0.00531	294.132	293.124	9.658	3	51.9	No matches found	No matches found	DDA for preferred ion	[M-H]-1	1.74149e+07
2-[(2S,3R,4S,5R)-5-{[(3-Chlorobenzyl)amino]methyl}-3,4-dihydroxytetrahydro-2-furanyl]-N-cyclopropylacetamide	C17 H23 Cl N2 O4	No match	Invalid mass	No results		35.9814	390.116	389.109	6.564	1	51.9	No matches found	No matches found	DDA for preferred ion	[M-H]-1	1.49765e+09
5-[4-(tert-butyl)phenoxy]-6-nitroisoindoline-1,3-dione	C18 H16 N2 O5	No match	Invalid mass	No results		-0.00273	340.103	339.096	1.653	1	51.9	No matches found	No matches found	DDA for preferred ion	[M-H]-1	4.5111e+07
Thymine	C5 H6 N2 O2	Full match	Full match	No results		0.00023	126.043	127.05	4.455	3	51.8	No matches found	No matches found	DDA for preferred ion	[M+H]+1	2.84196e+08
Gibberellin A7	C19 H22 O5	Full match	Full match	Not the top hit		-7e-05	330.147	329.139	15.988	1	51.8	Single match found	Multiple matches found	DDA for preferred ion	[M-H]-1	3.80152e+07
Avermectin B1a	C48 H72 O14	No match	Invalid mass	No results		-46.0207	826.471	871.47	19.095	1	51.3	No matches found	No matches found	DDA for other ion	[M+FA-H]-1	1.4085e+08
4-(3,4-dimethylphenyl)-1-thia-4-azaspiro[4.5]decan-3-one	C16 H21 N O S	No match	Invalid mass	No results		0.00263	275.137	276.144	3.539	4	51.1	No matches found	No matches found	DDA for preferred ion	[M+H]+1	1.40947e+09
1-(3-ethyl-2,4-dihydroxy-6-methoxyphenyl)butan-1-one	C13 H18 O4	No match	Invalid mass	No match		-18.0108	220.11	221.117	17.528	1	51	No matches found	Multiple matches found	DDA for preferred ion	[M+H]+1	2.84357e+08
5-Isoxazol-5-yl-N-[4-(4-methylpiperazin-1-yl)benzyl]thiophene-2-sulfonamide	C19 H22 N4 O3 S2	No match	Invalid mass	No results		-0.00223	418.111	417.104	10.089	1	50.9	No matches found	No matches found	DDA for preferred ion	[M-H]-1	9.23569e+07
Avermectin B1a	C48 H72 O14	No match	Invalid mass	No match		-0.01484	872.477	871.47	19.672	1	50.8	No matches found	Single match found	DDA for preferred ion	[M-H]-1	3.46215e+07
N-[3-(aminosulfonyl)phenyl]-2,3-dihydro-1,4-benzodioxine-2-carboxamide	C15 H14 N2 O5 S	No match	Invalid mass	No results		-35.9725	298.09	357.104	1.59	1	50.7	No matches found	No matches found	DDA for other ion	[M-H+HAc]-1	1.20436e+08
(9R,10R)-10-(acetyloxy)-8,8-dimethyl-2-oxo-2H,8H,9H,10H-pyrano[2,3-h]chromen-9-yl 2-methylbutanoate	C21 H24 O7	No match	Invalid mass	No match		37.9463	426.099	427.106	18.191	6	50.5	No matches found	Single match found	DDA for preferred ion	[M+H]+1	3.46485e+07
3-[2-(1,3-Benzodioxol-5-yl)-7-methoxy-1-benzofuran-5-yl]-3-hydroxypropyl hexopyranoside	C25 H28 O11	No match	Invalid mass	No results		-259.087	245.076	549.167	1.365	1	50.5	No matches found	No matches found	DDA for other ion	[2M-H+HAc]-1	1.94879e+09
Citric acid	C6 H8 O7	Full match	Full match	Partial match		-0.00056	192.026	191.019	1.941	2	50.4	No matches found	Single match found	DDA for preferred ion	[M-H]-1	2.62728e+08
MDA 2-amido analog	C11 H13 N O3	Full match	Full match	Partial match		-0.00011	207.089	208.097	10.854	1	50.2	No matches found	Multiple matches found	DDA for preferred ion	[M+H]+1	6.02716e+07
2-Styryl-1,3-benzoxazole	C15 H11 N O	No match	Invalid mass	No results		-0.00397	221.08	222.087	6.746	1	50.2	No matches found	No matches found	DDA for preferred ion	[M+H]+1	1.35263e+08
4-Guanidinobutyric acid	C5 H11 N3 O2	Full match	Full match	No results		5e-05	145.085	146.092	1.488	1	50.1	No matches found	No matches found	DDA for preferred ion	[M+H]+1	1.93305e+08
2-{4-[(3,5-dichloro-2-hydroxybenzylidene)amino]phenyl}-2-phenylbutanenitrile	C23 H18 Cl2 N2 O	No match	Invalid mass	No results		-0.00538	408.074	409.082	1.547	1	49.9	No matches found	No matches found	DDA for preferred ion	[M+H]+1	1.09672e+08
Zearalenone	C18 H22 O5	No match	Invalid mass	No match		21.9837	340.13	341.138	16.814	14	49.8	Multiple matches found	Multiple matches found	DDA for preferred ion	[M+H]+1	7.7539e+07
(5ξ,9ξ)-17-Hydroxykaur-15-en-19-oic acid	C20 H30 O3	No match	Invalid mass	No results		46.0032	364.223	363.215	19.432	1	49.6	No matches found	No matches found	DDA for preferred ion	[M-H]-1	7.06344e+06
2-Styryl-1,3-benzoxazole	C15 H11 N O	No match	Invalid mass	No results		-0.00398	221.08	222.087	7.108	1	49.6	No matches found	No matches found	DDA for preferred ion	[M+H]+1	8.09205e+07
Avermectin B1a	C48 H72 O14	No match	Invalid mass	No match		-0.0152	872.477	871.47	19.531	1	49.2	No matches found	Single match found	DDA for preferred ion	[M-H]-1	9.19228e+07
3-amino-4-(propylamino)cyclobut-3-ene-1,2-dione	C7 H10 N2 O2	Full match	Full match	No results		7e-05	154.074	155.082	4.993	1	49.2	No matches found	No matches found	DDA for preferred ion	[M+H]+1	6.07767e+08
2-[1-(2,6-Dichlorophenyl)-2-nitroethyl]indane-1,3-dione	C17 H11 Cl2 N O4	No match	Invalid mass	No results		0.00378	363.01	362.003	2.522	1	49.1	No matches found	No matches found	DDA for preferred ion	[M-H]-1	4.59304e+07
(4aS,5R,6S,8aS)-5-[(3E)-5-methoxy-3-methyl-5-oxopent-3-en-1-yl]-5,6,8a-trimethyl-3,4,4a,5,6,7,8,8a-octahydronaphthalene-1-carboxylic acid	C21 H32 O4	No match	Invalid mass	No results		-0.00254	348.228	347.22	22.153	2	49.1	No matches found	No matches found	DDA for preferred ion	[M-H]-1	1.04127e+07
N-Acetyl-D-alloisoleucine	C8 H15 N O3	No results	Invalid mass	No results		-0.00095	173.104	172.097	9.968	4	49.1	No matches found	No matches found	DDA for preferred ion	[M-H]-1	1.39654e+07
1-{[2-({[(4-chloroanilino)carbonyl]oxy}imino)cyclohexyl]methyl}-1H-imidazole	C17 H19 Cl N4 O2	No match	Invalid mass	No match		0.00648	346.126	347.134	18.558	1	49	No matches found	Single match found	DDA for preferred ion	[M+H]+1	7.32252e+06
Triethylenephosphoramide	C6 H12 N3 O P	No match	Invalid mass	No match		21.9814	195.053	196.061	9.493	6	48.6	No matches found	Multiple matches found	DDA for preferred ion	[M+H]+1	5.06842e+07
2-{(3R,4S)-3-[(5-Butyl-1,2-oxazol-3-yl)methyl]-4-piperidinyl}-1-(4-phenyl-1-piperazinyl)ethanone	C25 H36 N4 O2	No match	Invalid mass	No results		-21.9861	402.298	425.287	20.96	1	48.3	No matches found	No matches found	DDA for other ion	[M+Na]+1	1.15623e+08
4-[5-(4-chloro-2-nitrophenyl)-2-furyl]-2,6-dimethyl-1,4-dihydropyridine-3,5-dicarbonitrile	C19 H13 Cl N4 O3	No match	Invalid mass	No results		0.00387	380.071	381.079	1.32	4	47.8	No matches found	No matches found	DDA for preferred ion	[M+H]+1	3.21757e+08
4-(Dimethylamino)-N-{[(2R,4S,5S)-5-(1-piperidinylmethyl)-1-azabicyclo[2.2.2]oct-2-yl]methyl}benzamide	C23 H36 N4 O	No match	Invalid mass	No results		-39.9967	344.292	367.281	22.494	2	47.7	No matches found	No matches found	DDA for other ion	[M+Na]+1	1.01099e+08
α-Aspartylphenylalanine	C13 H16 N2 O5	No match	Invalid mass	No match		0.00367	280.11	281.117	18.034	1	47.7	No matches found	Multiple matches found	DDA for preferred ion	[M+H]+1	4.77736e+08
6a,7,8,12a-tetrahydroxy-3-methyl-1,2,3,4,5,6,6a,7,12,12a-decahydrotetraphene-1,12-dione	C19 H20 O6	No match	Invalid mass	No match		-18.011	326.115	309.112	16.768	1	47.6	Single match found	Multiple matches found	DDA for preferred ion	[M+H-H2O]+1	1.85318e+08
β-D-Glucopyranuronic acid	C6 H10 O7	No results	Invalid mass	No results		-60.0221	134.021	193.034	1.391	2	47.6	No matches found	No matches found	DDA for other ion	[M-H+HAc]-1	1.5309e+09
(9cis)-Retinal	C20 H28 O	Full match	Full match	Partial match		-0.00013	284.214	285.221	21.33	2	47.5	No matches found	Single match found	DDA for preferred ion	[M+H]+1	2.82085e+07
CP 47,497-C8-Homolog C-8-hydroxy metabolite	C22 H36 O3	No match	Invalid mass	No results		-18.0117	330.255	363.288	21.777	5	46.9	No matches found	No matches found	DDA for preferred ion	[M+H+MeOH]+1	614064
1-(2-Morpholinophenyl)dihydro-1H-pyrrole-2,5-dione	C14 H16 N2 O3	Full match	Full match	Partial match		-0.00023	260.116	261.123	10.49	5	46.7	No matches found	Multiple matches found	DDA for preferred ion	[M+H]+1	1.14379e+08
Normorphine	C16 H17 N O3	Full match	Full match	Partial match		-0.00013	271.121	272.128	8.269	2	46.3	No matches found	Multiple matches found	DDA for preferred ion	[M+H]+1	6.21613e+07
Acetanilide	C8 H9 N O	No match	Invalid mass	No match		18.0106	153.079	136.076	11.315	1	46.3	No matches found	Single match found	DDA for other ion	[M+H-H2O]+1	6.92778e+07
N-(1-Amino-1-oxo-2-propanyl)-1,3,4-trihydroxy-5-{[(4-methylphenyl)carbamoyl]amino}cyclohexanecarboxamide	C18 H26 N4 O6	No match	Invalid mass	No results		46.0041	440.189	439.182	11.66	1	45.7	No matches found	No matches found	DDA for preferred ion	[M-H]-1	1.8339e+07
TOFA	C19 H32 O4	No match	Invalid mass	No results		-0.00232	324.228	323.22	22.668	1	45.3	No matches found	No matches found	DDA for preferred ion	[M-H]-1	1.33774e+07
benzaldehyde 1-(2,4-dinitrophenyl)hydrazone	C13 H10 N4 O4	Not the top hit	Full match	No results		-0.00116	286.069	285.062	9.26	2	44.7	No matches found	No matches found	DDA for preferred ion	[M-H]-1	4.07252e+07
L(+)-Ornithine	C5 H12 N2 O2	Full match	Full match	No results		0.00012	132.09	133.097	1.277	2	44.7	No matches found	No matches found	DDA for preferred ion	[M+H]+1	8.05168e+07
5-Hydroxy-3-(hydroxymethyl)-6-isopropyl-2-oxo-3-cyclohexen-1-yl 3-methylpentanoate	C16 H26 O5	No match	Full match	Partial match		7e-05	298.178	331.212	19.771	3	44.7	No matches found	Multiple matches found	DDA for preferred ion	[M+H+MeOH]+1	2.3979e+07
N-(4-chlorophenyl)-N'-cyclohexylthiourea	C13 H17 Cl N2 S	No match	Full match	No results		-0.00088	268.079	267.072	1.501	1	44.6	No matches found	No matches found	DDA for preferred ion	[M-H]-1	1.22179e+08
1,4:3,6-Dianhydro-2-[4-(cyclohexylmethyl)-1H-1,2,3-triazol-1-yl]-2,5-dideoxy-5-{[4-(dimethylamino)benzoyl]amino}-L-iditol	C24 H33 N5 O3	No match	Full match	No match		-0.00136	439.257	440.264	6.604	1	44.5	No matches found	Single match found	DDA for preferred ion	[M+H]+1	3.91113e+07
4-[(2-{[2-(4-hydroxyphenyl)acetyl]amino}ethyl)amino]-4-oxobut-2-enoic acid	C14 H16 N2 O5	Not the top hit	Full match	Partial match		4e-05	292.106	291.099	8.771	1	44.5	No matches found	Single match found	DDA for preferred ion	[M-H]-1	4.74621e+07
3-Chloro-N'-(pyridin-3-ylcarbonyl)benzohydrazide	C13 H10 Cl N3 O2	No match	Full match	No results		0.00034	275.046	274.039	10.314	1	44.5	No matches found	No matches found	DDA for preferred ion	[M-H]-1	2.31942e+07
6-Hydroxy-8-methoxy-3-methyl-3,4-dihydro-1H-isochromen-1-one	C11 H12 O4	Full match	Full match	Not the top hit		-0.00036	208.073	209.081	14.569	3	44.4	No matches found	Multiple matches found	DDA for preferred ion	[M+H]+1	2.06184e+08
S-Adenosylhomocysteine	C14 H20 N6 O5 S	No match	Invalid mass	No results		0.00438	384.126	383.119	1.35	1	43.9	No matches found	No matches found	DDA for preferred ion	[M-H]-1	1.65252e+08
Monobutyl phthalate	C12 H14 O4	Full match	Full match	Partial match		-0.00045	222.089	221.081	15.533	2	43.6	No matches found	Multiple matches found	DDA for preferred ion	[M-H]-1	1.0994e+08
N2,1-Diphenyl-6-imino-1,6-dihydro-1,3,5-triazine-2,4-diamine	C15 H14 N6	Full match	Full match	No match		-0.00138	278.127	277.119	11.46	1	43.4	No matches found	Multiple matches found	DDA for preferred ion	[M-H]-1	4.92812e+07
Nalmefene	C21 H25 N O3	No match	Invalid mass	No match		18.0066	357.19	338.172	11.761	1	43.4	No matches found	Single match found	DDA for other ion	[M-H-H2O]-1	1.80236e+07
3-(1-hydroxyethyl)-2,3,6,7,8,8a-hexahydropyrrolo[1,2-a]pyrazine-1,4-dione	C9 H14 N2 O3	Full match	Full match	Partial match		8e-05	198.101	199.108	6.34	2	43.3	No matches found	Multiple matches found	DDA for preferred ion	[M+H]+1	4.92578e+08
Ethyl 2-cyano-2-[4-(hydroxymethyl)-5-phenyl-1,3-oxazolan-2-yliden]acetate	C15 H16 N2 O4	Full match	Full match	Partial match		9e-05	288.111	287.104	9.874	1	43.3	No matches found	Multiple matches found	DDA for preferred ion	[M-H]-1	4.3608e+07
1,4:3,6-Dianhydro-2-[4-(cyclohexylmethyl)-1H-1,2,3-triazol-1-yl]-2,5-dideoxy-5-{[4-(dimethylamino)benzoyl]amino}-L-iditol	C24 H33 N5 O3	Not the top hit	Full match	No match		-0.00124	439.257	440.264	7.016	1	43.2	No matches found	Single match found	DDA for preferred ion	[M+H]+1	4.29011e+07
D-Raffinose	C18 H32 O16	No match	Invalid mass	No match		-282.095	222.074	503.161	1.363	2	42.6	No matches found	Single match found	DDA for other ion	[2M-H+HAc]-1	6.57807e+08
2-[(butylamino)(imino)methyl]-1-oxohydrazinium-1-olate	C5 H12 N4 O2	No match	Invalid mass	No match		21.9772	182.073	183.081	16.147	2	42.5	No matches found	Single match found	DDA for preferred ion	[M+H]+1	1.20228e+06
(2S,3R,4S,5S,6R)-2-(3-hydroxy-5-methylphenoxy)-6-(hydroxymethyl)oxane-3,4,5-triol	C13 H18 O7	Full match	Full match	Partial match		-0.00021	286.105	331.103	7.893	1	42.4	No matches found	Multiple matches found	DDA for preferred ion	[M+FA-H]-1	1.84892e+09
1,5-Ditetrahydro-1H-pyrrol-1-ylpentane-1,5-dione	C13 H22 N2 O2	No match	Invalid mass	No match		21.9839	260.152	261.159	14.193	3	42.4	No matches found	Single match found	DDA for preferred ion	[M+H]+1	7.45811e+07
Gelsemine	C20 H22 N2 O2	No match	Invalid mass	No match		-0.00417	322.164	323.171	8.43	3	42.3	No matches found	Single match found	DDA for preferred ion	[M+H]+1	2.82318e+07
N1-(3-methyl-4-nitroisoxazol-5-yl)-4-(trifluoromethyl)benzamide	C12 H8 F3 N3 O4	No match	Invalid mass	No results		-0.00511	315.042	314.034	19.246	2	42.3	No matches found	No matches found	DDA for preferred ion	[M-H]-1	2.00109e+07
2-(2-Hydroxy-2-propanyl)-9-(3-methyl-2-buten-1-yl)-2,3-dihydro-7H-furo[3,2-g]chromen-7-one	C19 H22 O4	Full match	Full match	Partial match		-0.00036	314.151	315.158	18.523	8	42.3	Single match found	Multiple matches found	DDA for preferred ion	[M+H]+1	6.48967e+07
2-[1-(2-Oxo-2-{[3-(trifluoromethyl)benzyl]amino}ethyl)cyclohexyl]acetic acid	C18 H22 F3 N O3	No match	Full match	No results		-0.00154	357.154	356.146	9.039	1	41.9	No matches found	No matches found	DDA for preferred ion	[M-H]-1	5.93727e+06
N-(3,4-dimethoxyphenethyl)-N'-(3,4,5-trimethoxybenzoyl)thiourea	C21 H26 N2 O6 S	No match	Invalid mass	No results		-37.9498	396.201	433.15	12.827	1	41.9	No matches found	No matches found	DDA for other ion	[M-2H+K]-1	1.33997e+07
(3beta,9xi,14xi,22S,25S)-26-Hydroxy-22,25-epoxyfurost-5-en-3-yl 6-deoxy-alpha-L-mannopyranosyl-(1-4)-[beta-D-glucopyranosyl-(1-2)]-beta-D-glucopyranoside	C45 H72 O18	No match	Invalid mass	No match		-0.01492	900.457	899.45	17.805	1	41.9	No matches found	Single match found	DDA for preferred ion	[M-H]-1	1.59274e+07
Cytidine	C9 H13 N3 O5	No match	Invalid mass	No match		0.00391	243.089	244.097	9.845	1	41.7	No matches found	Multiple matches found	DDA for preferred ion	[M+H]+1	1.51005e+08
Butyl benzoate	C11 H14 O2	No match	Invalid mass	No match		18.0104	196.11	197.117	11.164	3	41.7	No matches found	Multiple matches found	DDA for other ion	[M+H]+1	3.1067e+07
6-Methyl[1,2,4]triazolo[4,3-b]pyridazin-8-ol	C6 H6 N4 O	No match	Invalid mass	No results		-0.0025	150.052	149.044	1.907	1	41.3	No matches found	No matches found	DDA for preferred ion	[M-H]-1	7.55066e+07
Ketotifen	C19 H19 N O S	No match	Invalid mass	No match		0.00231	309.121	310.128	6.11	2	41.2	No matches found	Multiple matches found	DDA for preferred ion	[M+H]+1	2.25716e+08
5,7-dihydroxy-6-methoxy-2-(4-{[(2S,3R,4S,5S,6R)-3,4,5-trihydroxy-6-(hydroxymethyl)oxan-2-yl]oxy}phenyl)-4H-chromen-4-one	C22 H22 O11	Not the top hit	Full match	Not the top hit		-0.00048	462.116	463.123	11.085	2	41.2	Multiple matches found	No matches found	DDA for preferred ion	[M+H]+1	1.22095e+07
6-O-[(2E)-3-(4-Hydroxyphenyl)-2-propenoyl]-1-O-[(2E)-3-phenyl-2-propenoyl]-β-D-glucopyranose	C24 H24 O9	No match	Invalid mass	No match		46.0054	502.147	501.14	14.065	1	41.2	No matches found	Single match found	DDA for preferred ion	[M-H]-1	1.82604e+07
1-{[4-amino-5-(2,2-dimethylpropanoyl)-1,3-thiazol-2-yl]thio}-3,3-dimethylbutan-2-one	C14 H22 N2 O2 S2	No match	Invalid mass	No match		0.00249	314.115	315.122	14.089	5	40.9	Multiple matches found	Multiple matches found	DDA for preferred ion	[M+H]+1	1.48686e+08
L-Canavanine	C5 H12 N4 O3	Full match	Full match	No results		4e-05	176.091	177.098	1.224	1	40.8	No matches found	No matches found	DDA for preferred ion	[M+H]+1	1.92913e+08
9-(2,3-Dihydroxy-3-methylbutoxy)-7H-furo[3,2-g]chromen-7-one	C16 H16 O6	No match	Invalid mass	No match		-32.0265	272.068	305.102	12.086	2	40.7	Multiple matches found	Multiple matches found	DDA for other ion	[M+H+MeOH]+1	1.48023e+08
Methyl (2R,4S,6S,12bR)-4-(4-fluorophenyl)-2-{[3-(1H-imidazol-1-yl)propyl]amino}-1,2,3,4,6,7,12,12b-octahydroindolo[2,3-a]quinolizine-6-carboxylate	C29 H32 F N5 O2	No match	Invalid mass	No match		-32.0228	469.231	502.265	5.501	1	40.4	No matches found	Single match found	DDA for other ion	[M+H+MeOH]+1	2.30973e+08
[(3S)-3-(5-Phenyl-1,3,4-oxadiazol-2-yl)-1-pyrrolidinyl](2-pyridinyl)methanone	C18 H16 N4 O2	No match	Invalid mass	No results		-0.00565	320.122	321.129	1.493	2	40.3	No matches found	No matches found	DDA for preferred ion	[M+H]+1	3.00749e+07
6-methoxy-2-[(5-methyl-2-furyl)methylidene]-1,2,3,4-tetrahydronaphthalen-1-one	C17 H16 O3	Full match	Full match	Partial match		-0.00035	268.11	269.117	17.4	7	40.3	Single match found	Multiple matches found	DDA for preferred ion	[M+H]+1	7.60812e+07
trans-Zeatin	C10 H13 N5 O	No match	Invalid mass	No results		-0.00144	219.111	220.118	6.976	1	40.1	No matches found	No matches found	DDA for preferred ion	[M+H]+1	8.33682e+07
3,5-Dimethoxybenzoic acid	C9 H10 O4	Full match	Full match	Partial match		3e-05	182.058	183.065	10.996	1	40	No matches found	Multiple matches found	DDA for preferred ion	[M+H]+1	6.73425e+07
β-Estradiol	C18 H24 O2	Full match	Full match	Partial match		-0.00034	272.177	273.185	17.935	4	40	No matches found	Multiple matches found	DDA for preferred ion	[M+H]+1	7.24716e+07
2-[(3S)-1-(2-Methylbenzyl)-3-pyrrolidinyl]-1,3-benzoxazole	C19 H20 N2 O	No match	Invalid mass	No results		-0.0042	292.153	293.161	7.863	3	40	No matches found	No matches found	DDA for preferred ion	[M+H]+1	7.98143e+07
4-[4-(4-Hydroxy-3-methoxyphenyl)tetrahydro-1H,3H-furo[3,4-c]furan-1-yl]-2-methoxyphenyl hexopyranoside	C26 H32 O11	No match	Invalid mass	No match		46.0055	566.2	565.193	12.215	1	39.9	No matches found	Multiple matches found	DDA for preferred ion	[M-H]-1	1.08679e+07
5-fluoro AKB48 N-(4-hydroxypentyl) metabolite	C23 H30 F N3 O2	No match	Invalid mass	No results		37.9574	437.19	438.198	7.538	2	39.7	No matches found	No matches found	DDA for preferred ion	[M+H]+1	1.07769e+08
1-(3,5-Dihydroxyphenyl)-12-hydroxy-2-tridecanyl acetate	C21 H34 O5	No match	Invalid mass	No results		-0.00263	366.238	365.231	19.856	2	39.4	No matches found	No matches found	DDA for preferred ion	[M-H]-1	3.35362e+07
Sibiricose A3	C19 H26 O13	No match	Full match	No results		-0.00019	462.137	461.13	7.937	2	39.3	No matches found	No matches found	DDA for preferred ion	[M-H]-1	2.095e+08
1-(3-acetyl-2,4,6-trihydroxyphenyl)ethan-1-one	C10 H10 O5	Full match	Full match	Not the top hit		5e-05	210.053	211.06	4.963	4	39.1	No matches found	Multiple matches found	DDA for preferred ion	[M+H]+1	4.31573e+07
N'1-[3-(2-Thienyl)-1,2,4-thiadiazol-5-yl]-4-chlorobenzene-1-carbohydrazide	C13 H9 Cl N4 O S2	No match	Invalid mass	No results		-45.9999	289.991	334.989	6.24	1	38.7	No matches found	No matches found	DDA for other ion	[M+FA-H]-1	8.79087e+06
bicyclo[2.2.2]oct-2-en-1-yl 4-methylbenzene-1-sulfonate	C15 H18 O3 S	No match	Invalid mass	No match		-0.00352	278.094	279.101	19.052	1	38.6	Single match found	Single match found	DDA for preferred ion	[M+H]+1	6.65996e+08
pyridine-2-carbaldehyde 2-(2-quinolyl)hydrazone	C15 H12 N4	No match	Invalid mass	No match		-0.00157	248.105	247.097	16.082	2	38.6	No matches found	Multiple matches found	DDA for preferred ion	[M-H]-1	4.89494e+07
2-oxopiperidine-3-carbohydrazide	C6 H11 N3 O2	Full match	Full match	No results		0	157.085	158.092	1.493	1	38.5	No matches found	No matches found	DDA for preferred ion	[M+H]+1	2.59974e+08
N4-{4-[1-cyano-2-(2-pyridyl)vinyl]phenyl}-5-methyl-3-phenylisoxazole-4-carboxamide	C25 H18 N4 O2	No match	Invalid mass	No results		0.00546	406.148	405.141	8.716	2	38.5	No matches found	No matches found	DDA for preferred ion	[M-H]-1	3.02927e+07
Amikacin	C22 H43 N5 O13	No match	Invalid mass	No results		0.00752	585.293	586.301	12.157	1	38.3	No matches found	No matches found	DDA for preferred ion	[M+H]+1	4.54531e+07
(12Z)-9,10,11-trihydroxyoctadec-12-enoic acid	C18 H34 O5	No match	Invalid mass	No results		21.9815	352.222	353.229	16.958	7	38.2	No matches found	No matches found	DDA for preferred ion	[M+H]+1	1.90097e+07
2-oxopiperidine-3-carbohydrazide	C6 H11 N3 O2	No match	Invalid mass	No results		-32.0261	125.059	158.092	2.062	1	38.2	No matches found	No matches found	DDA for other ion	[M+H+MeOH]+1	8.52133e+08
ethyl 4,5-dimethyl-2-[(quinolin-6-ylcarbonyl)amino]thiophene-3-carboxylate	C19 H18 N2 O3 S	No match	Invalid mass	No match		0.00634	354.11	353.103	16.999	1	37.7	Multiple matches found	Multiple matches found	DDA for preferred ion	[M-H]-1	5.39549e+06
Mevalonolactone	C6 H10 O3	Full match	Full match	Partial match		0.00021	130.063	131.07	4.442	1	37.5	No matches found	Single match found	DDA for preferred ion	[M+H]+1	1.42235e+08
2-(6,7-Dimethoxy-3,4-dihydroisoquinolin-1-yl)aniline	C17 H18 N2 O2	No match	Invalid mass	No results		-0.00397	282.133	283.14	4.721	1	37.4	No matches found	No matches found	DDA for preferred ion	[M+H]+1	2.79533e+08
11-dehydro Thromboxane B2	C20 H32 O6	No match	Invalid mass	No match		35.9845	404.204	403.197	12.055	1	37.4	No matches found	Multiple matches found	DDA for preferred ion	[M-H]-1	2.20587e+07
Japonicone O	C37 H50 O9	No match	Invalid mass	No results		46.011	684.356	683.349	17.179	1	37.2	No matches found	No matches found	DDA for preferred ion	[M-H]-1	1.54924e+07
Aprobarbital	C10 H14 N2 O3	Full match	Full match	Partial match		4e-05	210.1	211.108	6.355	1	37.1	No matches found	Single match found	DDA for preferred ion	[M+H]+1	1.70845e+08
L-Tyrosine methyl ester	C10 H13 N O3	No results	Invalid mass	No results		-60.0219	135.068	180.066	8.169	1	37	No matches found	No matches found	DDA for other ion	[M+FA-H]-1	1.53431e+07
2-({2-oxo-2-[(2-oxo-3-azepanyl)amino]ethyl}sulfanyl)acetic acid	C10 H16 N2 O4 S	No match	Full match	Partial match		0.00037	260.083	261.091	19.22	2	36.8	No matches found	Single match found	DDA for preferred ion	[M+H]+1	4.4749e+07
Asperulosidic acid	C18 H24 O12	No match	Full match	No results		-0.00013	432.127	431.119	7.653	1	36.4	No matches found	No matches found	DDA for preferred ion	[M-H]-1	9.07099e+07
3-phenyl-5-(1,2,3-thiadiazol-4-yl)-1,2,4-oxadiazole	C10 H6 N4 O S	No match	Invalid mass	No results		21.9851	252.011	253.019	4.828	1	36.4	No matches found	No matches found	DDA for preferred ion	[M+H]+1	1.9088e+08
Pyridoxamine 5-phosphate	C8 H13 N2 O5 P	No match	Invalid mass	No results		-0.00305	248.053	247.046	5.736	1	36.3	No matches found	No matches found	DDA for preferred ion	[M-H]-1	1.8194e+07
2-({2-[4-(4-Fluorophenyl)piperazino]-2-oxoethyl}sulfanyl)acetic acid	C14 H17 F N2 O3 S	No match	Invalid mass	No match		0.00497	312.099	313.107	15.546	1	36	Multiple matches found	Multiple matches found	DDA for preferred ion	[M+H]+1	3.93433e+07
N-{(1S,2S,8S,8aS)-8-Hydroxy-1,4a-dimethyl-7-[(2S)-1-oxo-1-(1-piperidinyl)-2-propanyl]decahydro-2-naphthalenyl}methanesulfonamide	C21 H38 N2 O4 S	No match	Invalid mass	No match		0.0056	414.261	415.268	17.343	1	36	No matches found	Multiple matches found	DDA for preferred ion	[M+H]+1	2.92679e+07
4-(Dimethylamino)-N-[(4R,7S,8aS)-4-{3-[(4-fluorobenzyl)amino]-3-oxopropyl}-1-oxooctahydropyrrolo[1,2-a]pyrazin-7-yl]benzamide	C26 H32 F N5 O3	No match	Invalid mass	No match		-63.0045	418.244	482.261	9.049	1	36	No matches found	Single match found	DDA for other ion	[M+ACN+Na]+1	2.07545e+07
(2E)-3-(2-{[(2S,3R,4S,5S,6R)-3,4,5-trihydroxy-6-(hydroxymethyl)oxan-2-yl]oxy}phenyl)prop-2-enoic acid	C15 H18 O8	No match	Invalid mass	No match		17.0264	343.127	344.134	3.417	2	35.9	No matches found	Single match found	DDA for preferred ion	[M+H]+1	4.62004e+08
1-benzyl-3-(tert-butyl)-N-[4-(6-methyl-1,3-benzothiazol-2-yl)phenyl]-1H-pyrazole-5-carboxamide	C29 H28 N4 O S	No match	Full match	No results		-0.00152	480.197	481.204	7.314	2	35.8	No matches found	No matches found	DDA for preferred ion	[M+H]+1	2.48283e+07
Carbidopa	C10 H14 N2 O4	Full match	Full match	No results		-0.00012	226.095	227.103	6.783	2	35.7	No matches found	No matches found	DDA for preferred ion	[M+H]+1	1.42896e+08
ethyl 4-amino-2-(methylsulfanyl)-1,3-thiazole-5-carboxylate	C7 H10 N2 O2 S2	Not the top hit	Full match	No results		0.00061	218.019	219.026	1.333	1	35.6	No matches found	No matches found	DDA for preferred ion	[M+H]+1	2.60511e+08
2-[2-(2-thienyl)vinyl]benzoic acid	C13 H10 O2 S	No match	Invalid mass	No results		0.00232	230.042	229.035	6.63	1	35.5	No matches found	No matches found	DDA for preferred ion	[M-H]-1	5.76257e+07
4-Coumaric acid	C9 H8 O3	Full match	Full match	Partial match		-7e-05	164.047	165.055	16.287	4	35.5	No matches found	Single match found	DDA for preferred ion	[M+H]+1	6.27939e+07
HKK	C18 H33 N7 O4	No match	Invalid mass	No results		-18.008	393.251	394.259	4.75	1	35.2	No matches found	No matches found	DDA for preferred ion	[M+H]+1	1.36738e+08
(2E)-3-(2-{[(2S,3R,4S,5S,6R)-3,4,5-trihydroxy-6-(hydroxymethyl)oxan-2-yl]oxy}phenyl)prop-2-enoic acid	C15 H18 O8	No match	Invalid mass	No match		-18.0108	308.089	309.097	10.016	1	35.1	No matches found	Multiple matches found	DDA for preferred ion	[M+H]+1	2.38125e+07
Lipoic acid	C8 H14 O2 S2	No match	Invalid mass	No results		-0.0016	206.042	205.035	1.617	1	35	No matches found	No matches found	DDA for preferred ion	[M-H]-1	1.32574e+08
1-Methyl-4-(5-{5-[(2S)-1-(tetrahydro-2H-pyran-4-yl)-2-pyrrolidinyl]-1,2,4-oxadiazol-3-yl}-2-pyridinyl)piperazine	C21 H30 N6 O2	No match	Invalid mass	No results		0.00818	398.251	399.258	21.928	1	34.8	No matches found	No matches found	DDA for preferred ion	[M+H]+1	1.01697e+08
5-(3,4-dichlorobenzyl)-4-propyl-4H-1,2,4-triazole-3-thiol	C12 H13 Cl2 N3 S	No match	Invalid mass	No results		0.00477	301.026	300.018	17.01	1	34.6	No matches found	No matches found	DDA for preferred ion	[M-H]-1	4.69193e+08
(1S,2R,4S,9R,10R,14S,15S,17S)-9-(furan-3-yl)-1-hydroxy-15-[(1R)-1-hydroxy-2-methoxy-2-oxoethyl]-10,14,16,16-tetramethyl-7,18-dioxo-3,8-dioxapentacyclo[12.3.1.0Â?,â´.0â´,ÂaÂl.0âµ,Âaâ°]octadecan-17-yl 2-methylpropanoate	C31 H40 O11	No match	Invalid mass	No match		17.0259	605.283	606.29	10.159	1	34.6	No matches found	Single match found	DDA for preferred ion	[M+H]+1	4.4103e+08
6-Methyl-3-[4-(trifluoromethyl)phenyl]-1H-pyrazolo[5,1-c][1,2,4]triazole	C12 H9 F3 N4	Not the top hit	Full match	No match		0.00103	266.079	325.093	10.499	1	34.5	No matches found	Multiple matches found	DDA for preferred ion	[M-H+HAc]-1	5.9308e+07
2-[(3,3-dimethyl-2-oxobutyl)thio]-6-oxo-4-pyridin-3-yl-1,6-dihydropyrimidine-5-carbonitrile	C16 H16 N4 O2 S	Not the top hit	Full match	No results		0.00087	328.1	327.093	1.619	2	34.5	No matches found	No matches found	DDA for preferred ion	[M-H]-1	4.70156e+07
Acepromazine	C19 H22 N2 O S	No match	Invalid mass	No match		0.00608	326.151	327.159	19.233	1	34.3	Multiple matches found	Multiple matches found	DDA for preferred ion	[M+H]+1	6.75788e+07
N-[1-(4-methoxy-2-oxo-2H-pyran-6-yl)-2-methylbutyl]acetamide	C13 H19 N O4	No match	Invalid mass	No results		21.9801	275.111	276.119	1.439	3	34.2	No matches found	No matches found	DDA for preferred ion	[M+H]+1	2.97261e+08
Dihomo-?-Linolenoyl Ethanolamide	C22 H39 N O2	No match	Invalid mass	No results		-0.00277	349.295	350.303	20.826	2	34.1	No matches found	No matches found	DDA for preferred ion	[M+H]+1	5.90567e+06
N-({(2R,4S,5R)-5-[3-(3,4-Dimethoxyphenyl)-1-methyl-1H-pyrazol-5-yl]-1-azabicyclo[2.2.2]oct-2-yl}methyl)-4-morpholinecarboxamide	C25 H35 N5 O4	No match	Invalid mass	No results		46.0039	515.273	514.265	8.081	1	34.1	No matches found	No matches found	DDA for preferred ion	[M-H]-1	2.48243e+07
Disperse orange 1	C18 H14 N4 O2	Not the top hit	Full match	No match		-0.00134	318.11	317.103	10.42	2	33.9	Multiple matches found	Multiple matches found	DDA for preferred ion	[M-H]-1	1.65108e+07
3-(4-Toluidino)-2,3-dihydro-1H-1λ6-thiophene-1,1-dione	C11 H13 N O2 S	No match	Invalid mass	No match		0.00379	223.07	224.078	5.958	1	33.7	No matches found	Single match found	DDA for preferred ion	[M+H]+1	2.52628e+08
4,7,8-trimethoxyfuro[2,3-b]quinoline	C14 H13 N O4	Full match	Full match	Partial match		9e-05	259.085	260.092	6.592	1	33.6	No matches found	Multiple matches found	DDA for preferred ion	[M+H]+1	4.39298e+07
(2R,3R,4R,5R,6S)-2-{[(2R,3S,4S,5R,6R)-6-(benzyloxy)-3,4,5-trihydroxyoxan-2-yl]methoxy}-6-methyloxane-3,4,5-triol	C19 H28 O10	No match	Invalid mass	No match		15.9733	432.142	433.149	17.084	1	33.6	Multiple matches found	Multiple matches found	DDA for other ion	[M+H]+1	3.78705e+07
3,4-Dimethoxyphenyl 6-O-pentopyranosylhexopyranoside	C19 H28 O12	No match	Invalid mass	No results		17.0266	465.185	466.192	7.892	1	33.5	No matches found	No matches found	DDA for preferred ion	[M+H]+1	1.02454e+08
Perfluoro-1-hexanesulfonic acid (PFHxS)	C6 H F13 O3 S	No match	Full match	No results		-8e-05	399.944	398.937	2.343	1	33.5	No matches found	No matches found	DDA for preferred ion	[M-H]-1	7.02124e+07
4-[(1-Ethynylcyclohexyl)amino]-4-oxobut-2-enoic acid	C12 H15 N O3	Full match	Full match	Partial match		-0.00017	221.105	222.112	12.77	2	33.4	No matches found	Multiple matches found	DDA for preferred ion	[M+H]+1	4.25718e+07
4-acetyl-4-(ethoxycarbonyl)heptanedioic acid	C12 H18 O7	No match	Invalid mass	No match		-18.0107	256.095	257.102	8.415	1	33.4	No matches found	Multiple matches found	DDA for preferred ion	[M+H]+1	5.05021e+07
3-hydroxyquinuclidine-3-carbonitrile hydrochloride	C8 H12 N2 O	Full match	Full match	No results		0.0001	152.095	153.102	9.035	1	33.2	No matches found	No matches found	DDA for preferred ion	[M+H]+1	2.16108e+07
(+/-)-CP 47,497-C7-Hydroxy metabolite	C21 H34 O3	Full match	Full match	Partial match		-0.00046	334.25	317.247	16.54	1	33	No matches found	Multiple matches found	DDA for preferred ion	[M+H-H2O]+1	8.82687e+07
N-{4-[(2R,3R)-3-(Hydroxymethyl)-5-oxo-2-morpholinyl]phenyl}tetrahydro-2H-pyran-4-carboxamide	C17 H22 N2 O5	No match	Invalid mass	No match		35.9734	370.126	369.119	9.996	1	33	No matches found	Multiple matches found	DDA for preferred ion	[M-H]-1	5.77004e+07
ADBICA	C20 H29 N3 O2	No match	Invalid mass	No results		-17.032	326.194	344.228	9.792	1	32.8	No matches found	No matches found	DDA for other ion	[M+NH4]+1	3.61861e+07
2-({5-[2-Nitro-4-(trifluoromethyl)phenyl]-2-furyl}methylidene)hydrazine-1-carboxamide	C13 H9 F3 N4 O4	No match	Invalid mass	No results		-0.006	342.052	341.044	10.498	1	32.7	No matches found	No matches found	DDA for preferred ion	[M-H]-1	8.32599e+06
4-(2-thienyl)benzoic acid	C11 H8 O2 S	No match	Invalid mass	No results		0.00202	204.027	203.019	3.221	1	32.5	No matches found	No matches found	DDA for preferred ion	[M-H]-1	8.8774e+07
1-(4-Trifluoromethylphenyl)piperazine	C11 H13 F3 N2	No match	Invalid mass	No results		-17.0241	213.079	231.113	9.035	3	32.1	No matches found	No matches found	DDA for other ion	[M+NH4]+1	1.00788e+08
N-{3-[(3,5-difluorobenzyl)oxy]pyridin-2-yl}-4-pentylbenzenesulfonamide	C23 H24 F2 N2 O3 S	No match	Invalid mass	No results		-0.00509	446.142	445.135	8.186	2	31.9	No matches found	No matches found	DDA for preferred ion	[M-H]-1	3.29574e+07
HKK	C18 H33 N7 O4	No match	Invalid mass	No results		-18.0081	393.251	394.259	5.582	1	31.9	No matches found	No matches found	DDA for preferred ion	[M+H]+1	1.22842e+09
4-(2-thienyl)benzoic acid	C11 H8 O2 S	No match	Invalid mass	No results		0.0019	204.026	203.019	2.777	1	31.8	No matches found	No matches found	DDA for preferred ion	[M-H]-1	6.61779e+07
{(3S)-3-[5-(4-Methylphenyl)-1,3,4-oxadiazol-2-yl]-1-pyrrolidinyl}(2-pyridinyl)methanone	C19 H18 N4 O2	No match	Invalid mass	No results		-50.0316	284.111	317.145	1.353	3	31.8	No matches found	No matches found	DDA for other ion	[M+H+MeOH]+1	4.06498e+07
Ethyl 2-cyano-2-[4-(hydroxymethyl)-5-phenyl-1,3-oxazolan-2-yliden]acetate	C15 H16 N2 O4	Full match	Full match	Partial match		0.00027	288.111	287.104	10.393	1	31.7	No matches found	Multiple matches found	DDA for preferred ion	[M-H]-1	9.88958e+06
Candoxatril	C29 H41 N O7	Full match	Full match	Partial match		-0.00011	515.288	516.295	11.457	1	31.5	No matches found	Multiple matches found	DDA for preferred ion	[M+H]+1	5.5469e+07
Safrole	C10 H10 O2	No match	Invalid mass	No match		17.0265	179.095	180.102	10.962	1	31.2	No matches found	Multiple matches found	DDA for other ion	[M+H]+1	6.33779e+07
1-(4-Trifluoromethylphenyl)piperazine	C11 H13 F3 N2	No match	Invalid mass	No results		0.00236	230.105	231.113	9.619	3	31.1	No matches found	No matches found	DDA for preferred ion	[M+H]+1	4.25623e+07
3,5-Dimethoxybenzoic acid	C9 H10 O4	Full match	Full match	Partial match		-5e-05	182.058	165.055	13.175	1	31	No matches found	Multiple matches found	DDA for preferred ion	[M+H-H2O]+1	3.09503e+08
Adipic acid	C6 H10 O4	Full match	Full match	Partial match		-5e-05	146.058	147.065	1.539	1	30.7	No matches found	Multiple matches found	DDA for preferred ion	[M+H]+1	1.15451e+09
2-[3,8-Dihydroxy-8-(hydroxymethyl)-3-methyl-2-oxodecahydro-5-azulenyl]-2-propanyl hexopyranoside	C21 H36 O10	No match	Full match	No results		0.0001	448.231	493.229	14.879	1	30.5	No matches found	No matches found	DDA for other ion	[M+FA-H]-1	8.43242e+07
(14E,16S,17S)-8-(4-Morpholinyl)-17-[2-(4-morpholinyl)-2-oxoethyl]-12-oxa-1,4-diazatricyclo[14.3.1.06,11]icosa-6,8,10,14-tetraen-2-one	C27 H38 N4 O5	No match	Invalid mass	No results		46.0038	544.288	543.281	15.88	1	30.5	No matches found	No matches found	DDA for preferred ion	[M-H]-1	1.64959e+07
(6E)-7-(2H-1,3-benzodioxol-5-yl)-1-(piperidin-1-yl)hept-6-en-1-one	C19 H25 N O3	No match	Invalid mass	No match		21.9843	337.168	370.201	19.677	1	30.4	No matches found	Single match found	DDA for preferred ion	[M+H+MeOH]+1	1.12552e+07
2-Hydroxy-4-(4-methoxyphenyl)-6-phenylnicotinonitrile	C19 H14 N2 O2	No match	Invalid mass	No match		-60.0264	242.079	301.093	8.237	2	30.3	No matches found	Multiple matches found	DDA for other ion	[M-H+HAc]-1	1.96695e+07
Tetramethylpyrazine	C8 H12 N2	Full match	Full match	Not the top hit		2e-05	136.1	137.107	9.973	1	30.2	No matches found	Multiple matches found	DDA for preferred ion	[M+H]+1	2.39033e+07
Safrole	C10 H10 O2	Full match	Full match	Partial match		-0.00025	162.068	163.075	18.196	1	30	No matches found	Multiple matches found	DDA for preferred ion	[M+H]+1	1.20755e+09
