# Supplementary material for: Longbie capsules reduce bone loss in the subchondral bone of rats with comorbid osteoporosis and osteoarthritis by regulating metabolite alterations
Source: Front Med (Lausanne). 2023 Oct 17;10:1256238. doi: 10.3389/fmed.2023.1256238 (PMC10616798; doi:10.3389/fmed.2023.1256238)
Supplement: Supplementary file 2 [file Data_Sheet_1.CSV]

Supplementary Material 2
ID	Metabolite	Metab ID	Significant	Regulate	KEGG Compound ID	Mode	CAS ID	M/Z	Retention time	Adducts	Formula	Fragmentation Score	Theoretical Fragmentation Score	Library ID	KEGG Compound First Category	KEGG Compound Second Category	KEGG Pathway ID	KEGG Pathway First Category	KEGG Pathway Second Category	HMDB Superclass	HMDB Class	HMDB Subclass	Fragmentation Score	Theoretical Fragmentation Score	KEGG Pathway Description	KEGG Pathway Description	VIP_pred_OPLS-DA	VIP_PLS-DA	FC(OA_OP_LB/OA_OP)	P_value	FDR	OAOPLBH1	OAOPLBH2	OAOPLBH3	OAOPLBH4	OAOPLBH5	OAOPLBH6	OAOP1	OAOP2	OAOP3	OAOP4	OAOP5	OAOP6
pos_1067	Maltulose	metab_73	yes	up	C19633	pos	17606-72-3	365.1054926	0.680616667	M+Na	C12H22O11	0	54.2	HMDB0029919	Carbohydrates	Oligosaccharides	-	-	-	Lipids and lipid-like molecules	Fatty Acyls	Fatty acyl glycosides	0	54.2	-	-	2.4904	2.4088	1.0541	0.001018	0.1144	5.2037	5.3226	5.3034	5.4773	5.1252	5.2667	5.0388	5.0306	4.8776	4.9624	5.1225	5.0377
pos_1068	Trigonelline	metab_74	yes	up	C01004	pos	535-83-1	138.0549893	0.688283333	M+H	C7H7NO2	93.4	0	HMDB0000875	-	-	map00760	Metabolism	Metabolism of cofactors and vitamins	Alkaloids and derivatives	Not Available	Not Available	93.4	0	Nicotinate and nicotinamide metabolism	Nicotinate and nicotinamide metabolism	1.3649	1.3545	1.0165	0.007126	0.2397	5.9918	5.9036	6.0027	6.0258	5.9811	5.9609	5.8994	5.8009	5.8381	5.8876	5.8938	5.965
pos_1078	1-AMINOCYCLOBUTANE CARBOXYLIC ACID	metab_85	yes	up	-	pos	-	116.0708648	0.703783333	M+H	C5H9NO2	54.8	0	-	-	-	-	-	-	-	-	-	54.8	0	-	-	1.3344	1.3241	1.0116	0.001215	0.1182	7.1516	7.0382	7.1238	7.1336	7.1237	7.1557	7.0558	7.0379	7.0311	7.0225	7.0572	7.0274
pos_1081	4-Trimethylammoniobutanoic Acid	metab_88	yes	down	C01181	pos	407-64-7	146.1176891	0.71145	M+H	C7H15NO2	45.7	0	PW_C000899;HMDB0001161	-	-	map01100;map00310;map02010	Metabolism;Metabolism;Environmental Information Processing	Global and overview maps;Amino acid metabolism;Membrane transport	Lipids and lipid-like molecules	Fatty Acyls	Fatty acids and conjugates	45.7	0	Metabolic pathways;Lysine degradation;ABC transporters	Metabolic pathways;Lysine degradation;ABC transporters	1.2517	1.1915	0.9864	0.01337	0.2833	5.7318	5.6706	5.7663	5.6564	5.7502	5.7441	5.7881	5.8045	5.7977	5.7738	5.7467	5.883
pos_1124	Hydroxyprolyl-Lysine	metab_136	yes	down	-	pos	-	260.160612	0.7974	M+H	C11H21N3O4	0	36	HMDB0028868	-	-	-	-	-	Organic acids and derivatives	Carboxylic acids and derivatives	Amino acids, peptides, and analogues	0	36	-	-	1.5491	1.4759	0.9757	0.01316	0.2831	4.8535	4.8147	5.0057	4.8119	4.9134	4.7499	4.9017	4.9846	5.0004	5.003	4.9798	5.0029
pos_1134	Beta-L-Dioxolane-cytidine	metab_147	yes	up	-	pos	-	255.1088515	0.81295	M+ACN+H	C8H11N3O4	0	44.6	HMDB0249137	-	-	-	-	-	Nucleosides, nucleotides, and analogues	Nucleoside and nucleotide analogues	Not Available	0	44.6	-	-	3.0578	3.0167	1.1204	0.01383	0.2877	4.655	4.5584	5.0248	4.7123	4.8793	4.4776	4.5411	3.848	3.7461	4.0976	4.4522	4.5782
pos_1145	3-Methylcytosine	metab_159	yes	up	-	pos	4776/8/3	167.0929083	0.836433333	M+ACN+H	C5H7N3O	0	49	HMDB0011601	-	-	-	-	-	Organoheterocyclic compounds	Diazines	Pyrimidines and pyrimidine derivatives	0	49	-	-	1.4529	1.4923	1.0274	0.01489	0.299	4.7885	4.5573	4.6961	4.6927	4.6333	4.7801	4.5476	4.5638	4.6458	4.4929	4.5329	4.6156
pos_1251	5-Methylcytidine	metab_275	yes	down	-	pos	2140-61-6	258.1085878	1.657583333	M+H	C10H15N3O5	81.9	0	HMDB0257731;HMDB0000982	-	-	-	-	-	Nucleosides, nucleotides, and analogues	Pyrimidine nucleosides	Not Available	81.9	0	-	-	1.4388	1.4019	0.9835	0.0001229	0.0275	5.17	5.1263	5.1154	5.0984	5.092	5.1206	5.1695	5.2094	5.2099	5.2331	5.201	5.2125
pos_1302	L-Agaridoxin	metab_331	yes	up	-	pos	-	237.0870832	1.923416667	M+H-H2O	C11H14N2O5	0	44.1	HMDB0029445	-	-	-	-	-	Organic acids and derivatives	Carboxylic acids and derivatives	Amino acids, peptides, and analogues	0	44.1	-	-	1.3631	1.3374	1.0236	0.01444	0.2947	4.1869	4.233	4.2528	4.1383	4.1755	4.215	4.1128	4.1233	4.132	4.201	4.0076	4.0439
pos_1383	Threonylthreonine	metab_419	yes	up	-	pos	96337-78-9	185.0922531	2.197166667	M+H-2H2O	C8H16N2O5	0	39.3	HMDB0029071	-	-	-	-	-	Organic acids and derivatives	Carboxylic acids and derivatives	Amino acids, peptides, and analogues	0	39.3	-	-	1.9636	1.9034	1.0502	0.005883	0.2341	3.888	3.8388	4.0177	3.7489	4.0251	3.9368	3.8048	3.6478	3.6353	3.7655	3.7993	3.6787
pos_1402	N-(5-acetamidopentyl)acetamide	metab_441	yes	up	-	pos	-	187.1442865	2.3377	M+H	C9H18N2O2	81.3	0	-	-	-	-	-	-	-	-	-	81.3	0	-	-	2.7016	2.6299	1.1008	0.01322	0.2831	4.0382	4.1587	4.2014	4.2124	4.1818	4.0953	3.9545	3.4998	3.363	3.8773	3.7339	4.1821
pos_1406	Cytidine, 5-chloro-2',3'-dideoxy-3'-fluoro-	metab_445	yes	up	-	pos	-	286.0356586	2.36935	M+Na	C9H11ClFN3O3	0	42.5	HMDB0252181	-	-	-	-	-	Nucleosides, nucleotides, and analogues	Pyrimidine nucleosides	Pyrimidine 2'',3''-dideoxyribonucleosides	0	42.5	-	-	1.876	1.81	1.0443	0.03475	0.4009	4.894	5.0739	4.7651	4.8455	4.6108	4.9259	4.6151	4.7572	4.4273	4.6117	4.661	4.8111
pos_1436	Gly Phe	metab_477	yes	down	-	pos	-	223.1078772	2.58045	M+H	C11H14N2O3	75.4	0	-	-	-	-	-	-	-	-	-	75.4	0	-	-	1.8389	1.8606	0.9485	0.03679	0.4125	4.0978	3.9814	4.1659	3.7198	3.8099	4.2097	4.1652	4.2465	4.2804	4.3119	4.2402	4.0423
pos_1476	Indol-2-one	metab_518	yes	up	-	pos	-	132.0445327	2.890383333	M+H	C8H5NO	0	34.1	HMDB0253466	-	-	-	-	-	Organoheterocyclic compounds	Indoles and derivatives	Not Available	0	34.1	-	-	1.6782	1.7376	1.0508	0.04358	0.4315	3.9053	3.8513	4.0428	4.0395	4.0668	3.9236	3.9915	3.7547	3.7551	3.5986	3.583	3.9992
pos_1486	CHEBI:69439	metab_527	yes	up	-	pos	-	197.1286344	2.9763	M+H	C10H16N2O2	79.5	0	-	-	-	-	-	-	-	-	-	79.5	0	-	-	2.2295	2.206	1.0487	7.59E-05	0.01999	4.4509	4.4235	4.5849	4.5691	4.5074	4.4645	4.3588	4.2651	4.2918	4.2627	4.2388	4.3287
pos_1543	Kaempferol-7-O-Glucoside	metab_590	yes	up	-	pos	-	431.097318	3.70945	M+H-H2O	C21H20O11	70.5	0	-	-	-	-	-	-	-	-	-	70.5	0	-	-	3.2909	3.2638	1.1402	0.02632	0.3742	5.5317	4.2949	5.0645	5.3359	5.518	5.538	5.0802	4.6754	4.6344	4.7282	4.1577	4.1625
pos_1545	5-Hydroxyindoleacetic acid	metab_591	yes	up	C05635	pos	54-16-0	192.0657819	3.771716667	M+H	C10H9NO3	94.3	0	HMDB0000763;PW_C000609	-	-	map01100;map04726;map00380	Metabolism;Organismal Systems;Metabolism	Global and overview maps;Nervous system;Amino acid metabolism	Organoheterocyclic compounds	Indoles and derivatives	Indolyl carboxylic acids and derivatives	94.3	0	Metabolic pathways;Serotonergic synapse;Tryptophan metabolism	Metabolic pathways;Serotonergic synapse;Tryptophan metabolism	3.8894	3.9099	1.3821	0.04887	0.4441	3.3828	2.1006	3.8698	4.905	4.0877	3.4872	3.0851	2.1057	2.0953	2.1048	3.1052	3.304
pos_1557	L-Hexanoylcarnitine	metab_604	yes	down	-	pos	22671-29-0	260.1857935	3.989233333	M+H	C13H25NO4	85.8	0	HMDB0000756	-	-	-	-	-	Lipids and lipid-like molecules	Fatty Acyls	Fatty acid esters	85.8	0	-	-	2.31	2.2856	0.9423	0.01621	0.3117	4.7042	4.8787	4.6633	4.7484	4.5837	4.6223	4.8289	4.9093	4.8441	4.8135	5.2147	5.3194
pos_1594	Dihydrokaempferol	metab_643	yes	up	C00974	pos	480-20-6	271.0600598	4.379083333	M+H-H2O	C15H12O6	49.5	0	HMDB0030847;LMPK12140720	-	-	map01100	Metabolism	Global and overview maps	Phenylpropanoids and polyketides	Flavonoids	Flavans	49.5	0	Metabolic pathways	Metabolic pathways	3.5093	3.4115	1.1833	0.009065	0.2548	4.1146	3.4813	3.9081	3.9718	4.3798	4.435	4.0774	3.2888	3.267	3.3586	3.2643	3.2691
pos_16	Glycocholic Acid	metab_649	yes	up	C01921	pos	475-31-0;68753-51-5	466.3167852	5.870816667	M+H-2H2O, M+Na, M+H, M+H-H2O, 2M+NH4	C26H43NO6	91.4	0	HMDB0000331;HMDB0000138;LMST05030001;PW_C000089;MJDBOTE0000466	Steroids	24-Carbon atoms	map01100;map04979;map04976;map00120	Metabolism;Organismal Systems;Organismal Systems;Metabolism	Global and overview maps;Digestive system;Digestive system;Lipid metabolism	Lipids and lipid-like molecules	Steroids and steroid derivatives	Bile acids, alcohols and derivatives	91.4	0	Metabolic pathways;Cholesterol metabolism;Bile secretion;Primary bile acid biosynthesis	Metabolic pathways;Cholesterol metabolism;Bile secretion;Primary bile acid biosynthesis	3.0527	2.9104	1.0926	0.03005	0.3899	6.6103	5.8364	6.1096	5.8503	6.0133	6.5886	6.0293	5.2105	5.1891	5.9874	5.7075	5.7456
pos_1604	Indolelactic Acid	metab_655	yes	up	C02043	pos	7417-65-4	206.0814042	4.5112	M+H	C11H11NO3	93.3	0	HMDB0000671	-	-	-	-	-	Organoheterocyclic compounds	Indoles and derivatives	Indolyl carboxylic acids and derivatives	93.3	0	-	-	1.9314	1.9309	1.043	0.002899	0.1857	4.3887	4.3156	4.3069	4.4785	4.4506	4.3835	4.1777	4.2651	4.2731	4.2941	4.0553	4.1695
pos_1636	Bisacurone epoxide	metab_687	yes	down	-	pos	127214-83-9	286.2013596	4.954333333	M+NH4	C15H24O4	0	36.2	HMDB0038503	-	-	-	-	-	Lipids and lipid-like molecules	Prenol lipids	Sesquiterpenoids	0	36.2	-	-	2.8844	2.7847	0.9238	0.002211	0.1596	4.7261	4.5408	4.3539	4.3315	4.5364	4.63	4.9008	4.8682	4.9458	4.7548	4.7154	5.1729
pos_1642	Indole-3-acetic Acid	metab_693	yes	up	C00954	pos	87-51-4	176.0708316	5.055416667	M+H	C10H9NO2	79.1	0	HMDB0000197;HMDB0302181;MJDBZSJ0000111	-	-	map01100;map00380	Metabolism;Metabolism	Global and overview maps;Amino acid metabolism	Organoheterocyclic compounds	Indoles and derivatives	Indolyl carboxylic acids and derivatives	79.1	0	Metabolic pathways;Tryptophan metabolism	Metabolic pathways;Tryptophan metabolism	2.0981	2.0284	1.0666	0.03765	0.4126	3.9755	4.2804	4.0171	4.0998	4.036	4.1058	3.861	3.8085	3.4304	3.8816	3.8349	4.172
pos_1645	3,11,12-Trihydroxy-1(10)-spirovetiven-2-one	metab_696	yes	down	-	pos	84321-96-0	286.2013918	5.109516667	M+NH4	C15H24O4	0	30.7	HMDB0038154	-	-	-	-	-	Lipids and lipid-like molecules	Prenol lipids	Sesquiterpenoids	0	30.7	-	-	2.6923	2.6222	0.9299	0.003513	0.1943	4.6499	4.5875	4.4316	4.3444	4.3535	4.674	4.7314	4.8989	4.8116	4.6645	4.8457	5.1297
pos_1668	Octanoylcarnitine	metab_720	yes	down	C02838	pos	25243-95-2	310.2014032	5.373616667	M+Na	C15H29NO4	0	38.5	HMDB0000791;LMFA07070095	-	-	-	-	-	Lipids and lipid-like molecules	Fatty Acyls	Fatty acid esters	0	38.5	-	-	4.0155	3.9508	0.839	0.0003275	0.05236	3.9206	3.5344	3.419	3.3979	3.3996	3.9357	4.2731	4.1482	4.2581	4.2554	4.167	4.6517
pos_1709	L-Octanoylcarnitine	metab_766	yes	down	C02838	pos	25243-95-2	288.2170217	5.598066667	M+H	C15H29NO4	52.9	0	LMFA07070002;HMDB0000791	-	-	-	-	-	Lipids and lipid-like molecules	Fatty Acyls	Fatty acid esters	52.9	0	-	-	1.9626	1.8773	0.9513	0.03542	0.4055	4.3674	4.4505	4.251	4.3398	4.3069	4.0868	4.3317	4.3868	4.4672	4.4652	4.6437	4.8282
pos_181	Proline betaine	metab_876	yes	down	C10172	pos	471-87-4	144.1019807	0.734883333	M+Na, 2M+H, M+H	C7H13NO2	45.1	0	HMDB0004827	-	-	-	-	-	Organic acids and derivatives	Carboxylic acids and derivatives	Amino acids, peptides, and analogues	45.1	0	-	-	1.4352	1.3674	0.9827	0.03335	0.3994	6.4808	6.4216	6.6185	6.5131	6.4725	6.4527	6.6836	6.6235	6.6385	6.5038	6.4903	6.7
pos_1827	Quadrone	metab_895	yes	down	C09537	pos	66550-08-1	249.1487289	5.777083333	M+H	C15H20O3	60.7	0	-	-	-	-	-	-	-	-	-	60.7	0	-	-	2.017	1.9667	0.953	0.01984	0.3361	4.3672	4.3893	4.3733	4.4072	4.3787	4.3598	4.6502	4.5116	4.6681	4.5184	4.3293	4.8938
pos_1883	Lychnopholic Acid	metab_957	yes	down	-	pos	-	251.1643862	5.823783333	M+H	C15H22O3	73.5	0	-	-	-	-	-	-	-	-	-	73.5	0	-	-	2.3237	2.3333	0.9405	0.007922	0.247	4.5746	4.603	4.4552	4.2407	4.5965	4.5737	4.8089	4.5983	4.6206	4.8431	4.8751	5.0063
pos_1899	Hydroxytetradecadienyl-l-carnitine	metab_974	yes	down	-	pos	-	370.2954556	5.83165	M+H	C21H39NO4	0	68.6	HMDB0253295	-	-	-	-	-	Lipids and lipid-like molecules	Fatty Acyls	Fatty acids and conjugates	0	68.6	-	-	2.8801	2.7904	0.9337	0.0008047	0.1	5.1834	5.1596	4.9407	4.9063	4.8958	5.0745	5.352	5.425	5.4278	5.1439	5.414	5.5398
pos_1971	Milbemycin beta3	metab_1053	yes	down	-	pos	-	512.3357484	5.870816667	M+NH4	C31H42O5	0	86	HMDB0242623;HMDB0254721;HMDB0254729;HMDB0254730	-	-	-	-	-	Phenylpropanoids and polyketides	Macrolides and analogues	Milbemycins	0	86	-	-	1.6571	1.5494	0.9709	0.04755	0.4426	5.2209	5.2472	5.3461	5.1413	5.397	5.1105	5.4887	5.4677	5.4392	5.2931	5.1945	5.5238
pos_1983	1-Heptanol	metab_1066	yes	up	-	pos	111-70-6	158.1541284	5.878666667	M+ACN+H	C7H16O	0	38.2	LMFA05000122;HMDB0031479	-	-	-	-	-	Lipids and lipid-like molecules	Fatty Acyls	Fatty alcohols	0	38.2	-	-	1.133	1.12	1.0123	0.001755	0.1451	5.0393	5.0444	5.0266	5.0359	4.9988	5.045	4.966	4.9262	5.0098	4.9502	4.9826	4.9932
pos_1996	Palmitoylcarnitine	metab_1080	yes	down	C02990	pos	2364-67-2	400.3423953	5.88655	M+H	C23H45NO4	80.8	0	HMDB0240783;LMFA07070004;HMDB0000222	-	-	map01212;map00071	Metabolism;Metabolism	Global and overview maps;Lipid metabolism	Lipids and lipid-like molecules	Fatty Acyls	Fatty acid esters	80.8	0	Fatty acid metabolism;Fatty acid degradation	Fatty acid metabolism;Fatty acid degradation	2.7139	2.6424	0.949	9.87E-05	0.02331	5.6419	5.6566	5.5628	5.4633	5.5697	5.6228	5.8669	5.9214	5.903	5.7073	5.9627	5.953
pos_2037	O-Stearoylcarnitine	metab_1126	yes	down	-	pos	-	428.3732172	5.910083333	M+H	C25H49NO4	55.6	0	-	-	-	-	-	-	-	-	-	55.6	0	-	-	2.697	2.6412	0.9367	0.001082	0.1144	5.0303	4.8886	4.5757	4.7871	4.6908	4.9012	5.12	5.1794	5.1348	5.0189	5.2031	5.167
pos_2072	13,14-dihydro-15-keto-PGA2	metab_1164	yes	down	-	pos	74872-89-2	335.2213523	5.9257	M+H	C20H30O4	69.8	0	LMFA03010033;HMDB0001244	-	-	-	-	-	Lipids and lipid-like molecules	Fatty Acyls	Eicosanoids	69.8	0	-	-	2.0812	2.1146	0.9302	0.04588	0.4397	3.3941	4.167	3.9997	4.0159	4.0627	3.8877	3.9736	4.4335	4.2179	4.3339	4.1478	4.1858
pos_2175	PC(18:3/0:0)	metab_1277	yes	up	-	pos	-	540.3061878	6.031116667	M+Na	C26H48NO7P	91.8	0	HMDB0010388;LMGP01050038	-	-	-	-	-	Lipids and lipid-like molecules	Glycerophospholipids	Glycerophosphocholines	91.8	0	-	-	1.3475	1.4049	1.0252	0.03639	0.4124	4.7693	4.9239	4.8888	4.8836	4.9888	4.7895	4.6502	4.8274	4.8858	4.682	4.7569	4.7231
pos_2188	LysoPC(18:2(9Z,12Z)/0:0)	metab_1291	yes	up	-	pos	22252-07-9	1039.67191	6.11625	2M+H	C26H50NO7P	0	82.7	HMDB0010386	-	-	-	-	-	Lipids and lipid-like molecules	Glycerophospholipids	Glycerophosphocholines	0	82.7	-	-	1.552	1.536	1.0159	0.0004932	0.07121	6.7833	6.8323	6.8955	6.8792	6.8641	6.8005	6.7628	6.7273	6.7723	6.723	6.7047	6.7234
pos_2223	PC(20:1/0:0)	metab_1331	yes	up	-	pos	-	550.3869027	6.369033333	M+H	C28H56NO7P	83	0	LMGP01050047	-	-	-	-	-	-	-	-	83	0	-	-	1.7478	1.773	1.037	0.04343	0.4315	5.7999	5.4244	5.4738	5.7747	5.6536	5.8731	5.3407	5.4789	5.6071	5.5004	5.3272	5.5339
pos_2225	PE(21:0/0:0)	metab_1333	yes	down	-	pos	-	524.3711289	6.410366667	M+H	C26H54NO7P	69.6	0	LMGP02050026	-	-	-	-	-	-	-	-	69.6	0	-	-	1.0382	1.0368	0.9914	0.03969	0.4233	8.0194	7.9837	7.8658	7.9819	7.882	8.0098	8.0383	8.0131	8.0667	8.0306	7.9956	8.0091
pos_2254	Lithocholyltaurine	metab_1365	yes	up	C02592	pos	516-90-5	528.269822	6.831866667	M+2Na-H	C26H45NO5S	0	55.5	PW_C000573;HMDB0000722	-	-	-	-	-	Lipids and lipid-like molecules	Steroids and steroid derivatives	Bile acids, alcohols and derivatives	0	55.5	-	-	1.9875	1.9929	1.0487	0.03783	0.4129	5.3108	5.4924	5.4788	5.2632	5.5723	5.5854	5.4176	5.2941	5.39	4.8583	5.0067	5.2157
pos_2681	LysoPC(0:0/18:0)	metab_1828	yes	down	-	pos	4421-58-3	1047.734653	6.393033333	2M+H	C26H54NO7P	0	90	HMDB0011128	-	-	-	-	-	Lipids and lipid-like molecules	Glycerophospholipids	Glycerophosphocholines	0	90	-	-	1.5077	1.53	0.9792	0.03462	0.4009	6.982	6.8392	6.6454	6.8627	6.6642	6.8991	7.0293	6.8939	6.9386	7.0266	6.9249	6.946
pos_2695	Eriojaposide B	metab_1843	yes	down	C17889	pos	351412-97-0	534.2954627	6.303833333	M+NH4	C25H40O11	0	63.1	HMDB0038029	-	-	-	-	-	Lipids and lipid-like molecules	Fatty Acyls	Fatty acyl glycosides	0	63.1	-	-	1.8404	1.8217	0.9609	0.02131	0.3456	4.6292	4.7637	4.6816	4.4931	4.7967	4.6703	4.8781	4.7516	4.8218	4.6956	5.0181	5.0083
pos_2707	LysoPE(0:0/20:1(11Z))	metab_1857	yes	down	-	pos	-	530.3219047	6.200016667	M+Na	C25H50NO7P	0	76.3	HMDB0011482	-	-	-	-	-	Lipids and lipid-like molecules	Glycerophospholipids	Glycerophosphoethanolamines	0	76.3	-	-	2.2683	2.2569	0.9285	0.04891	0.4441	3.9839	4.5925	4.4334	4.1978	4.5266	4.4607	4.2492	4.9695	4.8997	4.5957	4.9502	4.55
pos_2710	PC(22:4/0:0)	metab_1860	yes	up	-	pos	-	572.3711865	6.193533333	M+H	C30H54NO7P	68.5	0	-	-	-	-	-	-	-	-	-	68.5	0	-	-	1.494	1.4722	1.022	0.0114	0.272	5.4142	5.5566	5.5617	5.4364	5.4947	5.3582	5.347	5.4161	5.2761	5.378	5.3412	5.3531
pos_2722	LysoPC(16:1(9Z)/0:0)	metab_1871	yes	down	C04230	pos	76790-27-7	516.306393	6.17125	M+Na	C24H48NO7P	0	81.9	HMDB0010383	Lipids	Phospholipids	map00564;map05231	Metabolism;Human Diseases	Lipid metabolism;Cancer: overview	Lipids and lipid-like molecules	Glycerophospholipids	Glycerophosphocholines	0	81.9	Glycerophospholipid metabolism;Choline metabolism in cancer	Glycerophospholipid metabolism;Choline metabolism in cancer	2.4397	2.3964	0.9341	0.02634	0.3742	4.7111	5.0983	5.0004	4.6398	4.9265	5.029	4.7972	5.2972	5.4879	5.1142	5.5294	5.2562
pos_2740	LysoPA(18:1(9Z)/0:0)	metab_1891	yes	up	-	pos	-	478.2930008	6.080783333	M+ACN+H	C21H41O7P	0	57.9	HMDB0007855	-	-	-	-	-	Lipids and lipid-like molecules	Glycerophospholipids	Glycerophosphates	0	57.9	-	-	1.8791	1.8043	1.0432	0.0266	0.3767	4.6752	4.5614	4.7394	4.9323	4.943	4.8589	4.5696	4.6287	4.3978	4.6329	4.719	4.576
pos_2810	(9R,10S,12Z)-9,10-Dihydroxy-8-oxo-12-octadecenoic acid	metab_1968	yes	down	-	pos	142036-13-3	351.2144324	5.980433333	M+Na	C18H32O5	0	35.3	HMDB0040611	-	-	-	-	-	Lipids and lipid-like molecules	Fatty Acyls	Lineolic acids and derivatives	0	35.3	-	-	1.5209	1.5322	0.9735	0.006609	0.2341	4.385	4.576	4.6153	4.4785	4.5606	4.5116	4.6311	4.6741	4.6301	4.6886	4.6022	4.6386
pos_2884	15-deoxy-delta12,14-Prostaglandin A2	metab_2047	yes	down	-	pos	-	317.2113936	5.933566667	M+H	C20H28O3	63.4	0	-	-	-	-	-	-	-	-	-	63.4	0	-	-	2.4714	2.3124	0.9071	0.04789	0.4436	3.7738	3.4176	3.3133	3.2922	3.2939	3.7161	3.646	4.2701	3.9915	3.3339	3.8137	3.8827
pos_3005	Oleoyl-L-Carnitine	metab_2182	yes	down	-	pos	38677-66-6	426.3581395	5.88655	M+H	C25H47NO4	51	0	HMDB0005065	-	-	-	-	-	Lipids and lipid-like molecules	Fatty Acyls	Fatty acid esters	51	0	-	-	2.9321	2.8564	0.9391	0.0001667	0.03391	5.5761	5.5775	5.3922	5.4109	5.3779	5.5241	5.7583	5.8628	5.8434	5.6437	5.8986	5.9764
pos_302	Mesalazine	metab_2198	yes	down	-	pos	89-57-6	154.0499492	1.899916667	M+H-H2O, M+H	C7H7NO3	44.5	0	HMDB0014389	-	-	-	-	-	Benzenoids	Benzene and substituted derivatives	Benzoic acids and derivatives	44.5	0	-	-	1.9224	1.8942	0.9657	0.005702	0.2341	5.1693	5.1019	5.3881	5.1948	5.217	5.1321	5.3201	5.3594	5.3766	5.4468	5.5159	5.2984
pos_3059	3-Hydroxy-11Z-octadecenoylcarnitine	metab_2241	yes	down	-	pos	-	424.3422935	5.870816667	M+H-H2O	C25H47NO5	0	72.2	HMDB0013339	-	-	-	-	-	Lipids and lipid-like molecules	Fatty Acyls	Fatty acid esters	0	72.2	-	-	2.1588	2.0874	0.9622	0.003701	0.1973	5.6018	5.5174	5.3759	5.5092	5.4439	5.5691	5.6118	5.7362	5.7197	5.6195	5.7002	5.9257
pos_3105	Tetradecanoylcarnitine	metab_2292	yes	down	-	pos	25597-07-3	372.3110261	5.855166667	M+H	C21H41NO4	44.3	0	HMDB0254979;LMFA07070102;HMDB0005066;LMFA07070107	-	-	-	-	-	Lipids and lipid-like molecules	Fatty Acyls	Fatty acid esters	44.3	0	-	-	2.9628	2.8833	0.9308	0.0004325	0.06465	5.2438	5.1333	4.9345	4.8365	4.951	5.1729	5.384	5.4799	5.464	5.2759	5.4475	5.4703
pos_3126	DL-DIHYDROSPHINGOSINE	metab_2315	yes	up	-	pos	-	302.3055361	5.847333333	M+H	C18H39NO2	82.4	0	-	-	-	-	-	-	-	-	-	82.4	0	-	-	1.2129	1.1305	1.0125	0.02313	0.3492	6.1325	6.1588	6.0561	6.1686	6.1034	6.2381	6.0489	6.0314	6.0687	6.1258	6.0627	6.0626
pos_320	2-Pyrrolidinone	metab_2396	yes	up	C11118	pos	616-45-5	171.1129464	2.126833333	M+ACN+H, 2M+H	C4H7NO	0	38.2	HMDB0002039	-	-	-	-	-	Organoheterocyclic compounds	Pyrrolidines	Pyrrolidones	0	38.2	-	-	2.1569	2.1871	1.0555	0.002319	0.1617	4.4732	4.3924	4.5517	4.4016	4.4766	4.4127	4.2077	4.2291	4.153	4.0256	4.2815	4.4075
pos_3202	Lauroylcarnitine	metab_2399	yes	down	-	pos	25518-54-1	344.2797149	5.816083333	M+H	C19H37NO4	62	0	LMFA07070090;HMDB0002250	-	-	-	-	-	Lipids and lipid-like molecules	Fatty Acyls	Fatty acid esters	62	0	-	-	2.9399	2.8422	0.9214	0.00216	0.1585	4.737	4.7732	4.7106	4.2953	4.4174	4.6217	5.0104	5.0647	5.0634	4.7195	5.0052	5.0441
pos_323	Delta-Valerolactam	metab_2428	yes	up	-	pos	675-20-7	100.0761039	2.0877	M+H, M+Na	C5H9NO	74	0	HMDB0011749	-	-	-	-	-	Organoheterocyclic compounds	Piperidines	Piperidinones	74	0	-	-	2.4203	2.4208	1.0647	0.02531	0.3631	5.5871	5.579	6.19	6.2177	5.7265	5.5726	5.5634	5.4158	5.4124	5.3612	5.3643	5.6371
pos_3242	TXB2	metab_2442	yes	down	C05963	pos	54397-85-2	393.2248462	5.784933333	M+Na	C20H34O6	84.5	0	HMDB0003252;LMFA03030002	Lipids	Eicosanoids	map00590;map01100;map04976;map04726	Metabolism;Metabolism;Organismal Systems;Organismal Systems	Lipid metabolism;Global and overview maps;Digestive system;Nervous system	Lipids and lipid-like molecules	Fatty Acyls	Eicosanoids	84.5	0	Arachidonic acid metabolism;Metabolic pathways;Bile secretion;Serotonergic synapse	Arachidonic acid metabolism;Metabolic pathways;Bile secretion;Serotonergic synapse	3.8165	3.6958	0.8542	0.006788	0.2355	4.6097	4.2558	3.4873	3.9003	4.568	4.4493	4.829	5.284	5.2448	4.7505	4.8761	4.601
pos_3306	Sterebin A	metab_2511	yes	down	-	pos	107647-14-3	328.2483717	5.7459	M+NH4	C18H30O4	0	68.6	HMDB0035337	-	-	-	-	-	Lipids and lipid-like molecules	Prenol lipids	Sesquiterpenoids	0	68.6	-	-	1.9488	1.9234	0.9511	0.0371	0.4125	4.7363	4.4761	4.2489	4.3606	4.2885	4.6012	4.7409	4.6946	4.5756	4.685	4.4984	4.89
pos_3365	Tanacetol B	metab_2576	yes	down	-	pos	86787-28-2	314.2326181	5.69915	M+NH4	C17H28O4	0	45.6	HMDB0035075	-	-	-	-	-	Lipids and lipid-like molecules	Prenol lipids	Sesquiterpenoids	0	45.6	-	-	1.9853	1.96	0.9583	0.01613	0.3117	5.0975	4.9733	4.754	4.96	4.8149	5.0619	5.0355	5.0733	5.1144	5.1503	5.1998	5.3801
pos_3375	Tanacetol A	metab_2587	yes	down	-	pos	86778-06-5	312.2170344	5.691316667	M+NH4	C17H26O4	0	55.8	HMDB0035722	-	-	-	-	-	Lipids and lipid-like molecules	Prenol lipids	Sesquiterpenoids	0	55.8	-	-	2.9463	2.8836	0.9153	0.004416	0.2215	4.8108	4.5773	4.2629	4.4766	4.3794	4.8029	4.7672	4.905	5.0221	5.0418	4.8484	5.2555
pos_3425	Ganglioside GT3 (d18:1/20:0)	metab_2643	yes	down	-	pos	-	896.4851491	5.598066667	M+2H	C83H146N4O37	0	31.3	HMDB0012073	-	-	-	-	-	Lipids and lipid-like molecules	Sphingolipids	Glycosphingolipids	0	31.3	-	-	2.3335	2.2844	0.9384	0.0483	0.4441	5.2772	5.1668	5.8226	4.9082	5.4702	4.9635	5.6656	5.4697	5.4219	5.7687	5.8159	5.5437
pos_3452	Acetylbalchanolide	metab_2673	yes	down	-	pos	-	310.2014374	5.5594	M+NH4	C17H24O4	0	52.7	HMDB0036693	-	-	-	-	-	Lipids and lipid-like molecules	Prenol lipids	Terpene lactones	0	52.7	-	-	2.2788	2.2224	0.9473	0.008817	0.2514	4.8615	4.6107	4.6916	4.6712	4.489	4.8371	4.9202	4.958	4.9031	4.9366	4.7965	5.2145
pos_3468	2-[4-[[4-([1,2,4]triazolo[4,3-a]pyridin-3-yl)pyrimidin-2-yl]amino]phenyl]ethanol	metab_2689	yes	down	-	pos	-	333.1443079	5.505116667	M+H	C18H16N6O	64.8	0	-	-	-	-	-	-	-	-	-	64.8	0	-	-	2.7379	2.6512	0.9173	0.01211	0.2766	4.4925	4.3683	4.0574	3.9429	4.3362	4.5641	4.7588	4.8341	4.8445	4.3257	4.6819	4.6432
pos_3485	2-[2-(3,5-dimethoxyanilino)-2-oxoethyl]-1,4-dimethylpyrrole-3-carboxylic acid	metab_2706	yes	down	-	pos	-	333.1438134	5.28025	M+H	C17H20N2O5	46.3	0	-	-	-	-	-	-	-	-	-	46.3	0	-	-	2.7057	2.6128	0.9257	0.004445	0.2215	4.4633	4.3751	4.2684	4.0121	4.3173	4.5176	4.7006	4.7896	4.8419	4.413	4.655	4.6394
pos_3533	Cinnamoylglycine	metab_2760	yes	up	-	pos	16534-24-0	206.0813939	4.80635	M+H	C11H11NO3	92.9	0	HMDB0011621	-	-	-	-	-	Organic acids and derivatives	Carboxylic acids and derivatives	Amino acids, peptides, and analogues	92.9	0	-	-	2.5009	2.4777	1.0987	0.04586	0.4397	4.5806	4.4808	4.711	4.1595	4.2201	4.4888	4.5089	3.7441	3.8622	4.0286	3.628	4.4732
pos_3579	Apigenin-7-Glucuronide	metab_2810	yes	up	-	pos	-	447.0922086	4.379083333	M+H	C21H18O11	90.5	0	-	-	-	-	-	-	-	-	-	90.5	0	-	-	3.5811	3.5246	1.1597	0.02023	0.3361	5.4196	4.631	5.0317	5.0749	5.5315	5.4639	5.1006	4.7218	4.6643	4.5689	4.2735	3.5351
pos_3655	Cyclo(proline-leucine)	metab_2891	yes	up	-	pos	2873-36-1	211.1442469	3.834033333	M+H	C11H18N2O2	71.8	0	HMDB0034276	-	-	-	-	-	Organic acids and derivatives	Carboxylic acids and derivatives	Amino acids, peptides, and analogues	71.8	0	-	-	2.6793	2.6328	1.0667	9.98E-07	0.001116	4.4422	4.4198	4.4861	4.4882	4.4595	4.4757	4.1995	4.0909	4.1663	4.1614	4.2131	4.267
pos_366	1,2,3,4,5,6-Hexahydro-5-(1-hydroxyethylidene)-7H-cyclopenta[b]pyridin-7-one	metab_2896	yes	up	-	pos	118355-70-7	180.1020337	3.841683333	M+H-2H2O, M+H	C10H13NO2	0	30.6	HMDB0039655	-	-	-	-	-	Organoheterocyclic compounds	Pyridines and derivatives	Hydropyridines	0	30.6	-	-	1.278	1.1865	1.0173	0.04171	0.427	5.3293	5.4144	5.3761	5.2743	5.3571	5.3206	5.3114	5.1904	5.1673	5.3864	5.2537	5.2172
pos_3661	OXYQUINOLINE	metab_2898	yes	up	C19434	pos	148-24-3	146.060219	3.771716667	M+H	C9H7NO	59.3	0	-	-	-	-	-	-	-	-	-	59.3	0	-	-	2.6598	2.6624	1.1326	0.04958	0.4441	3.622	3.6279	4.0702	4.7683	4.0644	3.623	3.7071	3.4564	3.1886	3.4177	3.3852	3.8402
pos_3668	7,3'-Dihydroxyflavone	metab_2905	yes	up	-	pos	-	255.0652589	3.701633333	M+H	C15H10O4	63.2	0	-	-	-	-	-	-	-	-	-	63.2	0	-	-	4.0761	3.9851	1.2318	0.004696	0.226	4.5958	3.5561	4.2509	4.3688	4.4572	4.6295	4.0909	3.611	3.2969	3.7295	3.1313	3.1361
pos_3692	1-Acetamidocyclopentanecarboxylic acid	metab_2932	yes	up	-	pos	-	172.096962	3.561483333	M+H	C8H13NO3	39.1	0	-	-	-	-	-	-	-	-	-	39.1	0	-	-	2.014	2.0241	1.0549	0.02096	0.3436	4.6414	4.6128	4.8387	4.5242	4.5806	4.5921	4.4546	4.2548	4.3082	4.3461	4.2439	4.7376
pos_3714	5-Methoxytryptophan	metab_2957	yes	up	-	pos	2504-22-5	217.0973664	3.272833333	M+H-H2O	C12H14N2O3	0	64.8	HMDB0002339	-	-	-	-	-	Organoheterocyclic compounds	Indoles and derivatives	Tryptamines and derivatives	0	64.8	-	-	2.7303	2.5571	1.0936	0.02811	0.3834	4.5269	4.7441	4.4101	4.8439	4.6441	4.5153	4.2479	4.0253	4.0677	4.8702	4.1938	3.9107
pos_3716	Milbemycin alpha10	metab_2959	yes	up	-	pos	-	674.3350192	3.241683333	M+Na	C37H49NO9	0	43.9	HMDB0242623;HMDB0254721;HMDB0254722;HMDB0254730	-	-	-	-	-	Phenylpropanoids and polyketides	Macrolides and analogues	Milbemycins	0	43.9	-	-	3.4012	3.323	1.1481	0.01446	0.2947	4.4208	4.6839	5.2134	4.8599	4.9931	4.7183	4.3896	3.9192	3.7832	4.4379	3.7805	4.8556
pos_3750	5-hydroxy saxagliptin	metab_2997	yes	down	-	pos	-	370.1528602	3.093083333	M+K	C18H25N3O3	0	45.8	HMDB0061099	-	-	-	-	-	Organic acids and derivatives	Carboxylic acids and derivatives	Amino acids, peptides, and analogues	0	45.8	-	-	1.3735	1.3102	0.9832	0.008695	0.2511	5.3553	5.3947	5.3366	5.4448	5.4071	5.3136	5.42	5.5318	5.4877	5.4532	5.4066	5.5044
pos_3760	N-Acetylserotonin	metab_3008	yes	down	C00978	pos	1210-83-9	219.1129948	2.999766667	M+H	C12H14N2O2	88	0	PW_C000956;HMDB0001238	-	-	map01100;map00380	Metabolism;Metabolism	Global and overview maps;Amino acid metabolism	Organoheterocyclic compounds	Indoles and derivatives	Hydroxyindoles	88	0	Metabolic pathways;Tryptophan metabolism	Metabolic pathways;Tryptophan metabolism	1.9667	1.9993	0.9494	0.01876	0.3332	4.2221	4.0192	4.0374	4.193	4.0962	4.1114	4.3814	4.2141	4.0658	4.3261	4.4519	4.5499
pos_3772	Oxindole	metab_3021	yes	up	C12312	pos	59-48-3	134.0601939	2.890383333	M+H	C8H7NO	95.5	0	HMDB0061918;HMDB0244886	-	-	-	-	-	Organoheterocyclic compounds	Indoles and derivatives	Indolines	95.5	0	-	-	1.568	1.5976	1.0313	0.03707	0.4125	5.2147	5.2264	5.3678	5.2623	5.3101	5.2273	5.3237	5.1247	5.1092	4.969	4.913	5.2103
pos_3789	Gamma-Glutamylisoleucine	metab_3039	yes	down	-	pos	23632-83-9	261.1445928	2.788816667	M+H	C11H20N2O5	0	41.5	HMDB0011170	-	-	-	-	-	Organic acids and derivatives	Carboxylic acids and derivatives	Amino acids, peptides, and analogues	0	41.5	-	-	1.3884	1.3317	0.9777	0.01822	0.3303	4.5103	4.4489	4.6146	4.4328	4.4905	4.5772	4.5668	4.6433	4.6391	4.5298	4.6618	4.6502
pos_3795	Vanillactic acid	metab_3046	yes	down	-	pos	2475-56-1	230.1023611	2.741866667	M+NH4	C10H12O5	0	49.8	HMDB0000913	-	-	-	-	-	Phenylpropanoids and polyketides	Phenylpropanoic acids	Not Available	0	49.8	-	-	4.071	3.9646	0.85	5.42E-06	0.003463	3.8026	3.6183	3.7799	3.584	3.5588	3.5571	4.1349	4.2019	4.3388	4.2415	4.543	4.3051
pos_3860	N-Methyl-dl-Leucine	metab_3115	yes	up	-	pos	-	146.1176766	2.45545	M+H	C7H15NO2	35.8	0	-	-	-	-	-	-	-	-	-	35.8	0	-	-	2.3985	2.3472	1.0531	1.81E-06	0.001621	4.4133	4.4718	4.4538	4.3714	4.4377	4.3895	4.2496	4.1439	4.1637	4.2005	4.2202	4.2235
pos_3880	N-Methylisoleucine	metab_3136	yes	up	-	pos	-	146.1176804	2.314366667	M+H	C7H15NO2	47.3	0	-	-	-	-	-	-	-	-	-	47.3	0	-	-	3.0862	3.0171	1.0879	2.22E-06	0.001658	4.624	4.5522	4.5343	4.5732	4.5617	4.5596	4.3422	4.13	4.1344	4.2577	4.1192	4.2071
pos_3950	3'-Deoxythymidine	metab_3212	yes	up	-	pos	-	227.1027523	2.064383333	M+H	C10H14N2O4	0	53.6	HMDB0246094	-	-	-	-	-	Nucleosides, nucleotides, and analogues	Pyrimidine nucleosides	Pyrimidine 2'',3''-dideoxyribonucleosides	0	53.6	-	-	1.7375	1.6751	1.0349	0.007992	0.247	4.4551	4.3553	4.4847	4.4558	4.3993	4.5296	4.3783	4.1502	4.2497	4.2756	4.3983	4.3316
pos_4029	L-Methionine	metab_3300	yes	down	C00073	pos	59-51-8;63-68-3	191.0850848	1.9391	M+ACN+H	C5H11NO2S	71.2	0	PW_C000548;HMDB0000696;HMDB0033951;MJDBOTE0001368	Peptides	Amino acids	map01100;map04978;map01240;map01210;map00270;map01230;map04974;map00970;map01523;map05230	Metabolism;Organismal Systems;Metabolism;Metabolism;Metabolism;Metabolism;Organismal Systems;Genetic Information Processing;Human Diseases;Human Diseases	Global and overview maps;Digestive system;Global and overview maps;Global and overview maps;Amino acid metabolism;Global and overview maps;Digestive system;Translation;Drug resistance: antineoplastic;Cancer: overview	Organic acids and derivatives	Carboxylic acids and derivatives	Amino acids, peptides, and analogues	71.2	0	Metabolic pathways;Mineral absorption;Biosynthesis of cofactors;2-Oxocarboxylic acid metabolism;Cysteine and methionine metabolism;Biosynthesis of amino acids;Protein digestion and absorption;Aminoacyl-tRNA biosynthesis;Antifolate resistance;Central carbon metabolism in cancer	Metabolic pathways;Mineral absorption;Biosynthesis of cofactors;2-Oxocarboxylic acid metabolism;Cysteine and methionine metabolism;Biosynthesis of amino acids;Protein digestion and absorption;Aminoacyl-tRNA biosynthesis;Antifolate resistance;Central carbon metabolism in cancer	1.7926	1.7628	0.9729	2.63E-05	0.01156	4.739	4.7554	4.6932	4.6814	4.6837	4.7092	4.8443	4.8682	4.8656	4.8624	4.7957	4.8088
pos_4062	Gamma-Glutamylacetamide	metab_3337	yes	down	-	pos	-	153.0659396	1.899916667	M+H-2H2O	C7H12N2O4	0	68.5	HMDB0252618	-	-	-	-	-	Organic acids and derivatives	Carboxylic acids and derivatives	Amino acids, peptides, and analogues	0	68.5	-	-	1.9555	1.9215	0.9667	0.005477	0.2341	5.5065	5.3989	5.7078	5.4996	5.5289	5.4657	5.6321	5.6913	5.7078	5.7618	5.8371	5.6181
pos_4084	Pipecolic Acid	metab_3361	yes	down	C00408	pos	535-75-1;3105-95-1	171.1128965	1.80615	M+ACN+H	C6H11NO2	50.8	0	HMDB0000070;HMDB0000716;MJDBOTE0000664	-	-	map01100;map00310	Metabolism;Metabolism	Global and overview maps;Amino acid metabolism	Organic acids and derivatives	Carboxylic acids and derivatives	Amino acids, peptides, and analogues	50.8	0	Metabolic pathways;Lysine degradation	Metabolic pathways;Lysine degradation	1.2295	1.1578	0.9857	0.0163	0.3117	5.2692	5.2657	5.3517	5.3169	5.3564	5.2366	5.3826	5.3929	5.4003	5.3499	5.3058	5.4222
pos_4165	Glycylhydroxyproline	metab_3451	yes	down	-	pos	24587-32-4	153.06601	1.196366667	M+H-2H2O	C7H12N2O4	0	47.9	HMDB0011173	-	-	-	-	-	Organic acids and derivatives	Carboxylic acids and derivatives	Amino acids, peptides, and analogues	0	47.9	-	-	1.938	1.9025	0.9649	0.01512	0.3022	5.5431	5.3883	5.7937	5.5689	5.6527	5.5154	5.6925	5.7786	5.7986	5.8375	5.9279	5.6457
pos_4185	4-Guanidinobutanoic Acid	metab_3472	yes	down	C01035	pos	500-65-2;463-00-3	146.0925	1.094816667	M+H	C5H11N3O2	62.4	0	HMDB0003464;HMDB0031842;MJDBOTE0001114	-	-	map01100;map00330	Metabolism;Metabolism	Global and overview maps;Amino acid metabolism	Organic acids and derivatives	Carboxylic acids and derivatives	Amino acids, peptides, and analogues	62.4	0	Metabolic pathways;Arginine and proline metabolism	Metabolic pathways;Arginine and proline metabolism	1.2903	1.3216	0.9779	0.04585	0.4397	4.9404	4.809	4.7333	4.7925	4.7934	4.8826	5.0298	4.7872	4.8911	4.9629	4.9143	5.0169
pos_4229	N-alpha-Acetyl-L-lysine	metab_3521	yes	down	C12989	pos	1946-82-3	171.1129184	0.8603	M+H-H2O	C8H16N2O3	0	51	HMDB0000446	-	-	-	-	-	Organic acids and derivatives	Carboxylic acids and derivatives	Amino acids, peptides, and analogues	0	51	-	-	1.0886	1.0361	0.9872	0.04734	0.4426	5.4434	5.4922	5.5467	5.4986	5.5617	5.4092	5.5938	5.5619	5.6166	5.5721	5.4699	5.5641
pos_4242	Cytidine	metab_3535	yes	down	C00475	pos	65-46-3	244.0929083	0.852533333	M+H	C9H13N3O5	71.7	0	HMDB0000089;HMDB0248553;PW_C000061;MJDBOTE0000789	Nucleic acids	Nucleosides	map00240;map01100;map02010	Metabolism;Metabolism;Environmental Information Processing	Nucleotide metabolism;Global and overview maps;Membrane transport	Nucleosides, nucleotides, and analogues	Pyrimidine nucleosides	Not Available	71.7	0	Pyrimidine metabolism;Metabolic pathways;ABC transporters	Pyrimidine metabolism;Metabolic pathways;ABC transporters	1.4069	1.3483	0.9809	0.02487	0.3594	5.6423	5.4771	5.5795	5.4197	5.537	5.6188	5.6458	5.7318	5.7016	5.6011	5.6452	5.5994
pos_4252	N-Acetylhistamine	metab_3546	yes	up	C05135	pos	673-49-4	154.0976318	0.852533333	M+H	C7H11N3O	67	0	HMDB0013253	-	-	map00340	Metabolism	Amino acid metabolism	Organic acids and derivatives	Carboxylic acids and derivatives	Carboxylic acid derivatives	67	0	Histidine metabolism	Histidine metabolism	2.3275	2.2782	1.063	0.003212	0.1892	4.2917	4.2974	4.4133	4.4861	4.3972	4.2249	4.2558	4.044	4.1521	4.0738	4.1682	3.8709
pos_4255	(+/-)-2-Hydroxy-4-(methylthio)butanoic acid	metab_3549	yes	down	-	pos	120-91-2	133.0319169	0.852533333	M+H-H2O	C5H10O3S	0	33.4	HMDB0037115	-	-	-	-	-	Lipids and lipid-like molecules	Fatty Acyls	Fatty acids and conjugates	0	33.4	-	-	1.1323	1.0935	0.9881	0.02152	0.3462	5.9465	5.7983	5.8674	5.864	5.8709	5.9407	5.957	5.9789	5.9907	5.944	5.9354	5.9045
pos_430	GANT61	metab_3597	yes	up	-	pos	-	430.2955545	5.753733333	M+H-H2O, M+H	C27H35N5	54.6	0	-	-	-	-	-	-	-	-	-	54.6	0	-	-	3.6068	3.4676	1.1291	0.008219	0.247	5.8313	5.2621	5.7001	5.451	5.6729	5.8129	5.4035	4.4605	4.4857	5.3737	4.9394	5.2084
pos_4306	Tiopronin	metab_3604	yes	down	C12876	pos	1953/2/2	164.0376911	0.81295	M+H	C5H9NO3S	0	60.7	HMDB0259104;HMDB0250055	-	-	-	-	-	Organic acids and derivatives	Carboxylic acids and derivatives	Amino acids, peptides, and analogues	0	60.7	-	-	1.8308	1.8066	0.9576	0.01306	0.2831	4.0686	3.905	4.0035	4.0863	3.808	4.1347	4.2247	4.2046	4.2077	4.0572	4.1208	4.25
pos_4328	N-a-Acetyl-L-arginine	metab_3627	yes	down	-	pos	155-84-0	217.1296823	0.789566667	M+H	C8H16N4O3	0	32.2	HMDB0004620	-	-	-	-	-	Organic acids and derivatives	Carboxylic acids and derivatives	Amino acids, peptides, and analogues	0	32.2	-	-	1.2275	1.1788	0.9838	0.02027	0.3361	4.8545	4.801	4.8616	4.9025	4.9451	4.8152	4.9864	4.8869	4.974	4.9111	4.9083	4.989
pos_434	Corticosterone	metab_3640	yes	up	C02140	pos	50-22-6	347.2218548	5.769233333	M+H-H2O, M+H	C21H30O4	76.8	0	HMDB0001547;LMST02030186;PW_C001190;MJDBOTE0000847	Steroids;Hormones and transmitters	21-Carbon atoms;Steroid hormones	map01100;map04923;map00140;map04925;map05020	Metabolism;Organismal Systems;Metabolism;Organismal Systems;Human Diseases	Global and overview maps;Endocrine system;Lipid metabolism;Endocrine system;Neurodegenerative disease	Lipids and lipid-like molecules	Steroids and steroid derivatives	Hydroxysteroids	76.8	0	Metabolic pathways;Regulation of lipolysis in adipocytes;Steroid hormone biosynthesis;Aldosterone synthesis and secretion;Prion disease	Metabolic pathways;Regulation of lipolysis in adipocytes;Steroid hormone biosynthesis;Aldosterone synthesis and secretion;Prion disease	1.2288	1.1645	1.0139	0.02894	0.3853	6.0825	6.0645	6.0667	5.9936	6.0457	6.0966	5.9912	5.8758	5.9039	6.0537	5.9863	6.0388
pos_4361	Trehalose	metab_3664	yes	up	C01083	pos	99-20-7	365.1055193	0.75825	M+Na	C12H22O11	91.2	0	PW_C000776;HMDB0000975	Carbohydrates	Oligosaccharides	map01100;map00500;map02010	Metabolism;Metabolism;Environmental Information Processing	Global and overview maps;Carbohydrate metabolism;Membrane transport	Organic oxygen compounds	Organooxygen compounds	Carbohydrates and carbohydrate conjugates	91.2	0	Metabolic pathways;Starch and sucrose metabolism;ABC transporters	Metabolic pathways;Starch and sucrose metabolism;ABC transporters	1.4771	1.4645	1.0264	0.01716	0.3201	4.7722	4.7547	4.8542	4.8699	4.7187	4.6791	4.6884	4.545	4.593	4.6364	4.7054	4.743
pos_4414	Morpholino	metab_3721	yes	up	-	pos	-	70.06572653	0.703783333	M+H-H2O	C4H9NO	0	40.5	HMDB0254896	-	-	-	-	-	Organoheterocyclic compounds	Oxazinanes	Morpholines	0	40.5	-	-	1.1827	1.1851	1.0129	0.003013	0.1873	5.4603	5.3575	5.4518	5.4282	5.4274	5.4446	5.3705	5.343	5.3555	5.3305	5.3974	5.3568
pos_446	13,14-dihydro-15-keto Prostaglandin J2	metab_3767	yes	down	-	pos	-	335.221817	5.792766667	M+H-H2O, M+H	C20H30O4	73.1	0	-	-	-	-	-	-	-	-	-	73.1	0	-	-	3.1308	3.0438	0.8845	0.04159	0.427	5.0731	4.6109	3.4835	4.6246	4.9292	4.8869	5.1026	5.5038	5.4845	5.0855	5.1944	4.8432
pos_4509	N'-[(4-Oxo-4H-chromen-3-yl)methylene]nicotinohydrazide	metab_3819	yes	down	-	pos	-	338.050387	0.611083333	M+2Na-H	C16H11N3O3	0	37	HMDB0258486	-	-	-	-	-	Organoheterocyclic compounds	Benzopyrans	1-benzopyrans	0	37	-	-	1.5771	1.5232	0.9713	0.0327	0.3993	4.9654	5.061	4.8025	4.9252	4.8642	4.7936	5.12	5.0303	5.1922	5.0358	4.9069	4.9941
pos_4536	Glycyl-glycine	metab_3848	yes	down	C02037	pos	556-50-3	177.0248032	0.60325	M+2Na-H	C4H8N2O3	0	51.9	HMDB0011733	-	-	-	-	-	Organic acids and derivatives	Carboxylic acids and derivatives	Amino acids, peptides, and analogues	0	51.9	-	-	1.8262	1.7934	0.9697	0.0003118	0.05168	4.6176	4.6211	4.6517	4.556	4.5512	4.6831	4.7393	4.7627	4.8287	4.7505	4.7085	4.7535
pos_730	Morpholine	metab_4406	yes	up	C14452	pos	110-91-8	88.07622053	1.954766667	M+H-H2O, M+H	C4H9NO	57.8	0	HMDB0031581	-	-	-	-	-	Organoheterocyclic compounds	Oxazinanes	Morpholines	57.8	0	-	-	1.2808	1.2975	1.0206	0.02158	0.3462	4.8423	4.9013	4.7805	4.8647	4.8859	4.87	4.8142	4.7989	4.806	4.6622	4.6541	4.8164
pos_732	Propionylcarnitine	metab_4408	yes	up	C03017	pos	17298-37-2;20064-19-1	218.138831	1.923416667	M+H-H2O, M+H	C10H19NO4	89.1	0	HMDB0000824;PW_C000658;LMFA07070105	-	-	-	-	-	Lipids and lipid-like molecules	Fatty Acyls	Fatty acid esters	89.1	0	-	-	2.3404	2.3191	1.0431	0.001783	0.1451	6.4027	6.2759	6.3015	6.2173	6.1619	6.3898	6.1989	6.1099	6.0021	5.8535	5.9882	6.0417
pos_78	Threonylproline	metab_4460	yes	up	-	pos	46398-79-2	249.144537	1.946916667	M+H-H2O, M+CH3OH+H, M+Na	C9H16N2O4	0	51.3	HMDB0029069	-	-	-	-	-	Organic acids and derivatives	Carboxylic acids and derivatives	Amino acids, peptides, and analogues	0	51.3	-	-	1.388	1.3245	1.022	0.01913	0.3356	4.6976	4.8409	4.6957	4.7375	4.7841	4.6721	4.6894	4.591	4.5357	4.6896	4.6391	4.6739
pos_780	Trimethylamine N-oxide	metab_4461	yes	down	C01104	pos	1184-78-7	76.07625415	0.657366667	M+H, 2M+H	C3H9NO	98.7	0	HMDB0000925	-	-	map01100	Metabolism	Global and overview maps	Organic nitrogen compounds	Organonitrogen compounds	Aminoxides	98.7	0	Metabolic pathways	Metabolic pathways	1.5733	1.5348	0.9717	0.04249	0.4283	4.9902	5.1513	5.2723	5.1533	5.048	4.9114	5.3601	5.2673	5.2514	5.1083	5.173	5.2551
pos_1658	Dodecanoic acid	metab_4711	yes	up	C02679	pos	143-07-7;1908-11-8	218.2116515	5.2338	M+NH4	C12H24O2	0	47.6	LMFA01010012;PW_C000497;HMDB0303347;HMDB0303348;HMDB0002262;HMDB0000638	Lipids	Fatty acids	map01100;map00061	Metabolism;Metabolism	Global and overview maps;Lipid metabolism	Lipids and lipid-like molecules	Fatty Acyls	Fatty acids and conjugates	0	47.6	Metabolic pathways;Fatty acid biosynthesis	Metabolic pathways;Fatty acid biosynthesis	1.4786	1.4022	1.0224	0.02931	0.3853	5.4252	5.5211	5.5875	5.3664	5.3953	5.6021	5.3507	5.2999	5.3886	5.4511	5.3132	5.3769
pos_1059	L-2-Aminobutyric acid	metab_4716	yes	down	C02356	pos	1492-24-6;2623-91-8	104.0710147	0.680616667	M+H	C4H9NO2	62.3	0	HMDB0000650;HMDB0245013;HMDB0000452	-	-	map01100;map00270	Metabolism;Metabolism	Global and overview maps;Amino acid metabolism	Organic acids and derivatives	Carboxylic acids and derivatives	Amino acids, peptides, and analogues	62.3	0	Metabolic pathways;Cysteine and methionine metabolism	Metabolic pathways;Cysteine and methionine metabolism	1.5677	1.4887	0.9753	0.02208	0.3465	5.059	5.0563	5.1596	5.1401	5.0866	5.0329	5.1191	5.1949	5.2222	5.1036	5.2856	5.3845
pos_43	N-Acetylneuraminic Acid	metab_4718	yes	down	C00270	pos	21646-00-4;131-48-6;19342-33-7	310.1132652	0.750533333	M+H, M+2Na-H, M+Na, M+H-H2O	C11H19NO9	54.8	0	HMDB0246275;PW_C000155;HMDB0000773;HMDB0000230;MJDBOTE0001105	Carbohydrates	Monosaccharides	map01100;map00520	Metabolism;Metabolism	Global and overview maps;Carbohydrate metabolism	Organic oxygen compounds	Organooxygen compounds	Carbohydrates and carbohydrate conjugates	54.8	0	Metabolic pathways;Amino sugar and nucleotide sugar metabolism	Metabolic pathways;Amino sugar and nucleotide sugar metabolism	1.3548	1.4017	0.9791	0.04652	0.4403	6.1038	6.1109	6.0117	5.9831	5.9314	6.0863	6.1311	6.0234	6.2026	6.3743	6.1696	6.1023
pos_2969	Zeranol	metab_4723	yes	up	C14750	pos	26538-44-3;36455-72-8	287.1644393	5.9022	M+H-2H2O	C18H26O5	0	67.9	HMDB0041824;HMDB0032702	-	-	-	-	-	Phenylpropanoids and polyketides	Macrolides and analogues	Not Available	0	67.9	-	-	5.4731	5.4067	1.2957	9.96E-11	4.46E-07	5.0811	4.8759	4.8128	4.8727	5.0069	4.9814	3.8141	3.8171	3.8066	3.8161	3.8039	3.8087
