# Supplementary material for: Longbie capsules reduce bone loss in the subchondral bone of rats with comorbid osteoporosis and osteoarthritis by regulating metabolite alterations
Source: Front Med (Lausanne). 2023 Oct 17;10:1256238. doi: 10.3389/fmed.2023.1256238 (PMC10616798; doi:10.3389/fmed.2023.1256238)
Supplement: Supplementary file 3 [file Data_Sheet_2.CSV]

Supplementary Material 3
Num	First Category	Second Category	Pathway Description	Pathway_ID	Database	Ratio_in_study	Ratio_in_pop	Pvalue_uncorrected	Pvalue_corrected
1	Organismal Systems	Nervous system	Glutamatergic synapse	map04724	KEGG PATHWAY	Jan-39	Aug-63	0.0709	0.1986
1	Organismal Systems	Nervous system	GABAergic synapse	map04727	KEGG PATHWAY	Jan-39	Sep-63	0.0795	0.206
1	Organismal Systems	Environmental adaptation	Circadian entrainment	map04713	KEGG PATHWAY	Jan-39	Sep-63	0.0795	0.206
1	Organismal Systems	Nervous system	Long-term depression	map04730	KEGG PATHWAY	Jan-39	Sep-63	0.0795	0.206
1	Organismal Systems	Nervous system	Synaptic vesicle cycle	map04721	KEGG PATHWAY	Jan-39	Dec-63	0.1046	0.2091
1	Cellular Processes	Cellular community - eukaryotes	Gap junction	map04540	KEGG PATHWAY	Jan-39	Nov-63	0.0963	0.2106
1	Environmental Information Processing	Signal transduction	Phospholipase D signaling pathway	map04072	KEGG PATHWAY	Jan-39	Nov-63	0.0963	0.2106
1	Environmental Information Processing	Signal transduction	FoxO signaling pathway	map04068	KEGG PATHWAY	Jan-39	May-63	0.0449	0.2247
1	Organismal Systems	Endocrine system	Regulation of lipolysis in adipocytes	map04923	KEGG PATHWAY	Jan-39	14/4263	0.1209	0.2287
1	Organismal Systems	Nervous system	Long-term potentiation	map04720	KEGG PATHWAY	Jan-39	Jul-63	0.0624	0.2297
1	Organismal Systems	Excretory system	Proximal tubule bicarbonate reclamation	map04964	KEGG PATHWAY	Jan-39	17/4263	0.1449	0.2601
3	Metabolism	Carbohydrate metabolism	Butanoate metabolism	map00650	KEGG PATHWAY	Mar-39	42/4263	0.0064	0.1112
1	Organismal Systems	Nervous system	Retrograde endocannabinoid signaling	map04723	KEGG PATHWAY	Jan-39	19/4263	0.1605	0.2676
2	Metabolism	Metabolism of other amino acids	Taurine and hypotaurine metabolism	map00430	KEGG PATHWAY	Feb-39	22/4263	0.0168	0.1679
3	Metabolism	Nucleotide metabolism	Pyrimidine metabolism	map00240	KEGG PATHWAY	Mar-39	65/4263	0.0209	0.1831
1	Organismal Systems	Endocrine system	Aldosterone synthesis and secretion	map04925	KEGG PATHWAY	Jan-39	22/4263	0.1835	0.2919
1	Environmental Information Processing	Signal transduction	cAMP signaling pathway	map04024	KEGG PATHWAY	Jan-39	25/4263	0.2058	0.3065
1	Cellular Processes	Cell growth and death	Ferroptosis	map04216	KEGG PATHWAY	Jan-39	29/4263	0.2346	0.3422
1	Organismal Systems	Sensory system	Taste transduction	map04742	KEGG PATHWAY	Jan-39	32/4263	0.2556	0.3651
2	Metabolism	Amino acid metabolism	Lysine degradation	map00310	KEGG PATHWAY	Feb-39	50/4263	0.0759	0.2044
2	Metabolism	Amino acid metabolism	Alanine, aspartate and glutamate metabolism	map00250	KEGG PATHWAY	Feb-39	28/4263	0.0265	0.2064
2	Metabolism	Lipid metabolism	Primary bile acid biosynthesis	map00120	KEGG PATHWAY	Feb-39	47/4263	0.0681	0.2073
2	Metabolism	Amino acid metabolism	Histidine metabolism	map00340	KEGG PATHWAY	Feb-39	47/4263	0.0681	0.2073
1	Environmental Information Processing	Signaling molecules and interaction	Neuroactive ligand-receptor interaction	map04080	KEGG PATHWAY	Jan-39	52/4263	0.3817	0.4858
3	Metabolism	Amino acid metabolism	Tryptophan metabolism	map00380	KEGG PATHWAY	Mar-39	83/4263	0.0393	0.2118
3	Metabolism	Amino acid metabolism	Tyrosine metabolism	map00350	KEGG PATHWAY	Mar-39	78/4263	0.0336	0.2138
2	Metabolism	Amino acid metabolism	Phenylalanine, tyrosine and tryptophan biosynthesis	map00400	KEGG PATHWAY	Feb-39	34/4263	0.0381	0.222
2	Metabolism	Amino acid metabolism	Cysteine and methionine metabolism	map00270	KEGG PATHWAY	Feb-39	64/4263	0.1155	0.2245
1	Metabolism	Energy metabolism	Nitrogen metabolism	map00910	KEGG PATHWAY	Jan-39	19/4263	0.1605	0.2676
2	Metabolism	Amino acid metabolism	Arginine and proline metabolism	map00330	KEGG PATHWAY	Feb-39	78/4263	0.1591	0.2716
1	Metabolism	Amino acid metabolism	Arginine biosynthesis	map00220	KEGG PATHWAY	Jan-39	23/4263	0.191	0.2906
1	Metabolism	Biosynthesis of other secondary metabolites	Caffeine metabolism	map00232	KEGG PATHWAY	Jan-39	22/4263	0.1835	0.2919
1	Metabolism	Carbohydrate metabolism	Starch and sucrose metabolism	map00500	KEGG PATHWAY	Jan-39	37/4263	0.2893	0.3971
1	Metabolism	Metabolism of other amino acids	Glutathione metabolism	map00480	KEGG PATHWAY	Jan-39	38/4263	0.2959	0.3983
4	Metabolism	Global and overview maps	Biosynthesis of cofactors	map01240	KEGG PATHWAY	Apr-39	327/4263	0.3506	0.463
1	Metabolism	Lipid metabolism	Fatty acid degradation	map00071	KEGG PATHWAY	Jan-39	50/4263	0.3701	0.4798
1	Metabolism	Lipid metabolism	Fatty acid biosynthesis	map00061	KEGG PATHWAY	Jan-39	58/4263	0.4153	0.4845
1	Metabolism	Carbohydrate metabolism	Ascorbate and aldarate metabolism	map00053	KEGG PATHWAY	Jan-39	57/4263	0.4098	0.4862
2	Organismal Systems	Digestive system	Cholesterol metabolism	map04979	KEGG PATHWAY	Feb-39	Oct-63	0.0035	0.1227
1	Metabolism	Lipid metabolism	Glycerophospholipid metabolism	map00564	KEGG PATHWAY	Jan-39	56/4263	0.4043	0.488
2	Organismal Systems	Digestive system	Mineral absorption	map04978	KEGG PATHWAY	Feb-39	29/4263	0.0283	0.1984
1	Metabolism	Amino acid metabolism	Phenylalanine metabolism	map00360	KEGG PATHWAY	Jan-39	60/4263	0.4261	0.489
1	Metabolism	Metabolism of cofactors and vitamins	Nicotinate and nicotinamide metabolism	map00760	KEGG PATHWAY	Jan-39	55/4263	0.3987	0.4897
1	Metabolism	Carbohydrate metabolism	Fructose and mannose metabolism	map00051	KEGG PATHWAY	Jan-39	54/4263	0.3931	0.4914
1	Metabolism	Carbohydrate metabolism	Glyoxylate and dicarboxylate metabolism	map00630	KEGG PATHWAY	Jan-39	62/4263	0.4367	0.4931
1	Metabolism	Metabolism of cofactors and vitamins	Ubiquinone and other terpenoid-quinone biosynthesis	map00130	KEGG PATHWAY	Jan-39	71/4263	0.4821	0.5357
1	Metabolism	Lipid metabolism	Arachidonic acid metabolism	map00590	KEGG PATHWAY	Jan-39	75/4263	0.5011	0.5397
2	Organismal Systems	Nervous system	Serotonergic synapse	map04726	KEGG PATHWAY	Feb-39	42/4263	0.0558	0.2298
1	Metabolism	Lipid metabolism	Biosynthesis of unsaturated fatty acids	map01040	KEGG PATHWAY	Jan-39	74/4263	0.4964	0.543
1	Metabolism	Biosynthesis of other secondary metabolites	Neomycin, kanamycin and gentamicin biosynthesis	map00524	KEGG PATHWAY	Jan-39	81/4263	0.5284	0.5604
3	Organismal Systems	Digestive system	Protein digestion and absorption	map04974	KEGG PATHWAY	Mar-39	47/4263	0.0087	0.1217
1	Metabolism	Nucleotide metabolism	Purine metabolism	map00230	KEGG PATHWAY	Jan-39	95/4263	0.5864	0.6127
1	Metabolism	Lipid metabolism	Steroid hormone biosynthesis	map00140	KEGG PATHWAY	Jan-39	99/4263	0.6017	0.6194
1	Metabolism	Carbohydrate metabolism	Amino sugar and nucleotide sugar metabolism	map00520	KEGG PATHWAY	Jan-39	108/4263	0.6341	0.6433
3	Organismal Systems	Digestive system	Bile secretion	map04976	KEGG PATHWAY	Mar-39	97/4263	0.0579	0.2251
1	Metabolism	Metabolism of cofactors and vitamins	Porphyrin and chlorophyll metabolism	map00860	KEGG PATHWAY	Jan-39	144/4263	0.7398	0.7398
7	Environmental Information Processing	Membrane transport	ABC transporters	map02010	KEGG PATHWAY	Jul-39	137/4263	0.0002	0.0138
